# Supplementary material for: Meta‐analysis and field synopsis of genetic variants associated with the risk and severity of acute pancreatitis
Source: BJS Open. 2019 Dec 3;4(1):3–15. doi: 10.1002/bjs5.50231 (PMC6996643; doi:10.1002/bjs5.50231)
Supplement: Supplementary file 2 — Table S1. Characteristics of included studies Table S2. Comprehensive overview of extracted genetic variants associated with (recurrent) acute pancreatitis, categorized by gene function Table S3. Primary meta‐analysis of variants associated with susceptibility for (recurrent) acute pancreatitis Table S4. Subgroup meta‐analysis of variants associated with susceptibility for (recurrent) acute pancreatitis in patients of Caucasian ethnicity Table S5. Subgroup analysis of variants associated with susceptibility for (recurrent) acute pancreatitis in patients of Asian ethnicity Table S6. Sensitivity analysis (excluding studies that deviate from HWE) of variants associated with susceptibility for (recurrent) acute pancreatitis Table S7. Sensitivity analysis (excluding studies that deviate from HWE) of variants associated with susceptibility for (recurrent) acute pancreatitis in patients of Caucasian ethnicity Table S8. Sensitivity analysis (excluding studies that deviate from HWE) of variants associated with susceptibility for (recurrent) acute pancreatitis in patients of Asian ethnicity Table S9. Primary meta‐analysis of variants associated with disease severity Table S10. Subgroup meta‐analysis of variants associated with disease severity in patients of Caucasian ethnicity Table S11. Subgroup analysis of variants associated with disease severity in patients of Asian ethnicity Table S12. Sensitivity analysis (excluding studies that deviate from HWE) of variants associated with disease severity Table S13. Sensitivity analysis (excluding studies that deviate from HWE) of variants associated with disease severity in patients of Caucasian ethnicity Table S14. Sensitivity analysis (excluding studies that deviate from HWE) of variants associated with disease severity in patients of Asian ethnicity [file BJS5-4-3-s002.xlsx]

## Sheet: Table 3 UPDATE
Table 3 List of genes and variants selected for meta-analyses of AP (sorted by gene)
Gene/variant	Ref allele	Cases/controls	No. of studies	Ref allel frequence cases	Ref allelefrequency controls	MAF (1000 genomes)	Result of most recent meta-analysis in AP patients; case/controls(studies);(reference)	Result of most recent meta-analysis in CP patients; case/controle(studies);(reference)
ACE
rs4646994	D	770 / 4878	4	0.52132	0.505195	unknown	Pos assoc; 245/1455(3) (Fang 2015)	n/a
ADH2/ADH1B
rs1229984	G (*1)	321 / 205	2	0.313084	0.265854	T=0,1585	n/a	n/a
ADH3
rs1693482	C (*1)	184 / 205	2	0.888587	0.897561	T=0,2143	n/a	n/a
ALDH2
rs671	G (*1)	350 / 305	3	0.848571	0.72459	A=0,0357	n/a	n/a
CD14
rs2569190	C	1328 / 1195	6	0.588479	0.574477	A=0,4688	No assoc; 1211/932(5) (Yuan 2015)	n/a
CYP2E1
rs2031920	C (c1)	48 / 255	2	0.854167	0.864706	T=0,0671	n/a	n/a
HSP70-2
rs1061581	A	512 / 425	3	0.442353	0.460938	unknown	n/a	n/a
IL-10
rs1800872	A	630 / 602	3	0.586379	0.517507		n/a	n/a
rs1800871	C	1141 / 1113	5	0.502246	0.509641	A=0,4347	n/a	n/a
rs1800896	A	1356 / 1229	6	0.628993	0.621658	T=0,2722	No assoc; 339/243(2) (Yin 2013)	n/a
IL-1B
rs16944	G	941 / 861	4	0.529172	0.562137	G=0,4906	n/a	n/a
rs1143634	C	1301 / 1171	6	0.810146	0.824509	A=0,1328	No assoc; 519/388(3) (Yin 2013)	n/a
IL-6
rs1800795	G	607 / 607	2	0.795717	0.750362	C=0,1412	n/a	n/a
rs1800796	G	409 / 413	2	0.608625	0.624434	C=0.3139	n/a	n/a
IL-8
rs4073	T	922 / 1167	7	0.499458	0.580548	T=0,4778	Pos assoc; 503/758(5) (Yin 2013)	n/a
MCP-1
rs1024611	A	470 / 562	4	0.541815	0.489362	G=0,3636	Pos assoc; 567/562(4) (Fang 2015)	n/a
PRSS1
rs111033565	G		1	1	1	A=0,00003 (ExAC)	Pos assoc (in pooled AP+CP); 550/672(7) (Liu 2013)	Pos assoc (in pooled AP+CP); 550/672(7) (Liu 2013)
PRSS2
rs61734659	G	348 / 920	2	0.977011	0.970109	unknown	n/a	n/a
SPINK1
rs17107315	A	1493 / 2595	9	0.990173	0.97141	C=0,0064	Pos assoc; 1136/2822(8)(Joergensen 2012)	Pos assoc; 2421/4857(24) (Aoun 2008)
rs111966833	G		1	0.995957	0.993464	A=0,0030	n/a	n/a
rs148954387	A	210 / 707	2	0.997619	1	G=0,0008	n/a	n/a
TLR4
rs4986790	A	994 / 794	4	0.951511	0.933602	G=0,0599	No assoc; 1255/998(6) (Zhou 2014)	n/a
rs4986791	C	869 / 722	3	0.943213	0.943613	T=0,0407	n/a	n/a
TNFA
rs361525	G		1	0.912621	0.891304	A=0,0609	No assoc (in poold AP+CP); 480/302(3) (Yang 2012)	No assoc (in poold AP+CP); 480/302(3) (Yang 2012)
rs1800629	G	1164 / 905	6	0.81105	0.830438	A=0,0903	No assoc; 1006/782(6) (yin 2012)	No assoc; 175/195(6) (Yang 2012)
TNFB
rs1041981	C	398 / 218	2	0.430905	0.470183	A=0,3896	n/a	n/a
MAF=minor allele frequency

## Sheet: OUD Table 3
Table 3 Summary of the variants identified for AP in candidate gene studies (170 variants in 66 genes)
No. of studies	Gene	Polymorphism	Type mutation	p-value
5	ACE	rs4646994	SNP	meta-analysis
2	ADH2	rs1229984		meta-analysis
1	ADH2				X
2	ADH3	rs1693482		meta-analysis
1	ADIPOQ	rs2241766	SNP
1	ADIPOQ	rs1501299	SNP
1	AGT	rs699	SNP
3	ALDH2	rs671	SNP	meta-analysis
1	APOE				X
1	ATR1	rs5186	SNP
1	ATR2	rs1403543	SNP
1	CAT	rs1001179	SNP
6	CD14	rs2569190	SNP	meta-analysis
1	CD14	rs5744455	SNP
1	CFTR	ΔF508
1	CFTR	p.T542X
1	CFTR	p.N1303K
1	CFTR	1717-1(G→)
1	CFTR	p.W1282X
1	CFTR	p.G551D
1	CFTR	p.R553X
1	CFTR	δI507
1	CFTR	T5 allele
1	COX-2	rs5275	SNP
1	COX-2	rs2206593	SNP
1	COX-2	rs4648262	SNP
1	COX-2	rs4648261	SNP
1	COX-2	rs2066826	SNP
1	COX-2	rs5277	SNP
1	COX-2	rs2745557	SNP
2	CYP2E1	rs2031920		meta-analysis
1	CYP2E1	rs2515641
1	CYP2E1	+4808G>A
1	CYP2E1	+7668T>A
1	CYP2R1	rs10741657	SNP
1	DEFB1	rs11362	SNP
1	DEFB1	rs1800972	SNP
1	DEFB1	rs1799946	SNP
1	DEFB4	DEFB4 CNV	Copy number
1	EGF	rs4444903	SNP
1	FVL	rs6025	SNP
1	FXR	rs56163822	SNP
1	FXR	rs61755050	SNP
1	FXR	rs11837065	SNP
1	FXR	rs12313471	SNP
1	FXR	rs11110390	SNP
1	FXR	rs4764980	SNP
1	FXR	rs11110395	SNP
1	FXR	rs17030285	SNP
1	FXR	rs11610264	SNP
1	FXR	rs10860603	SNP
1	FXR	rs35739	SNP
1	GC	rs7041	SNP
1	GSTM-1	rs1065411
1	GSTM-1				X
1	GSTP-1	GSTP-1 (func / nonfunc)
2	GSTT-1	GSTT-1 (func / nonfunc)		meta-analysis
1	GSTT-1				X
1	HFE	rs1800562	SNP
1	HFE	rs1799945	SNP
1	HMOX1	rs2071746	SNP
1	HMOX1				X
1	HMOX1	rs3074372
3	HSP70-2	rs2569190	SNP	meta-analysis
5	IL-10	rs1800872	SNP	meta-analysis
5	IL-10	rs1800871	SNP	meta-analysis
7	IL-10	rs1800896	SNP	meta-analysis
1	IL-1A	rs1800587	SNP
1	IL-1B	rs1143627	SNP
5	IL-1B	rs16944	SNP	meta-analysis
7	IL-1B	rs1143634	SNP	meta-analysis
3	IL-1RA	86-bp-VNTR	VNTR	meta-analysis	X
3	IL-6	rs1800795	SNP	meta-analysis
3	IL-6	rs1800796	SNP	meta-analysis
1	IL-6	rs1800797	SNP
7	IL-8	rs4073	SNP	meta-analysis
1	iNOS	rs1900482	SNP
1	iNOS	rs9282799	SNP
1	iNOS	rs2297518	SNP
1	MAGI2	rs6962966	SNP
1	MAGI2	rs9640699	SNP
1	MAGI2	rs1496770	SNP
1	MAGI2	rs6962966	SNP
1	MAGI2	rs9640699	SNP
1	MAGI2	rs1496770	SNP
1	MBL2	rs7096206	SNP
1	MBL2	rs11003125	SNP
4	MCP-1	rs1024611	SNP	meta-analysis
1	MIF	rs755622	SNP
1	MIF				X
1	MnSOD	rs4880	SNP
1	MYO9B	rs7259292	SNP
1	MYO9B	rs2305767	SNP
1	MYO9B	rs1545620	SNP
1	MYO9B	rs1457092	SNP
1	MYO9B	rs2305764	SNP
1	MYO9B	rs7259292	SNP
1	MYO9B	rs2305767	SNP
1	MYO9B	rs1545620	SNP
1	MYO9B	rs1457092	SNP
1	MYO9B	rs2305764	SNP
1	PAI-1	rs1799889	SNP
1	PARD3	rs10763976	SNP
1	PARD3	rs4379776	SNP
1	PARD3	rs10763976	SNP
1	PARD3	rs4379776	SNP
2	PRSS1	rs111033565	SNP	meta-analysis
1	PRSS1	rs111033566	SNP
2	PRSS2	rs61734659		meta-analysis
1	PRSS3	p.E32del
1	REN	rs5707	SNP
1	S100A12	rs2916191	SNP
1	S100A8	rs3795391	SNP
1	S100A9	rs3014866	SNP
1	SPINK1
1	SPINK1
1	SPINK1
1	SPINK1
2	SPINK1	rs111966833		meta-analysis
1	SPINK1
10	SPINK1	rs17107315	SNP	meta-analysis
2	SPINK1	rs148954387		meta-analysis
1	SPINK1
1	SPINK1
1	SPINK1
1	SPINK1
1	SPINK1
2	SPINK1	rs515726208		meta-analysis
1	SPINK1
1	SPINK1
1	SPINK1
1	SPINK1
1	SPINK1
1	SPINK1
1	SPINK1
1	TLR1	rs5743611	SNP
1	TLR2	rs5743704	SNP
1	TLR2	rs5743708	SNP
1	TLR2	rs5743704			X
1	TLR3	rs3775291	SNP
1	TLR3	rs5743305	SNP
1	TLR4	-119C>A
5	TLR4	rs4986790	SNP	meta-analysis
2	TLR4	rs4986791	SNP	meta-analysis
1	TLR5	rs5744174	SNP
1	TLR6	rs5743795	SNP
1	TLR7	rs2302267	SNP
1	TLR9	rs352140	SNP
1	TLR10	rs4129009	SNP
11	TNFA	rs361525	SNP	meta-analysis
9	TNFA	rs1800629	SNP	meta-analysis
1	TNFA	rs1799724
1	TNFA	rs1800630
1	TNFA	rs1799964			X
1	TNFAIP3	rs5029924	SNP
1	TNFAIP3	rs59693083	SNP
1	TNFB	-250 A>G
3	TNFB	rs1041981		meta-analysis
1	TNFB				X
1	TNFC				X
1	VDR	rs2228570	SNP
SNP=singe nucleotide polymorphism. VNTR=variable number tandem repeat.

## Sheet: table 2
Table 2 List of genes and variants compared to prevouisly published meta-analyses
Gene	Study	Cases/controls (studies)		Reported outcome
		Our meta-analyses	Prior meta-analyses
Genes showing significant summary ORs in our meta-analyses
SPINK1/rs17107315	Joergenson (2012)	1493 / 2595 (9)	1135 / 2822 (8)	Pos assoc
IL-1B/rs1143634	Yin (2013)	1301 / 1171 (6)	519 / 388 (3)	No assoc
IL-8/rs4073	Yin (2013)	1413 / 1643 (8)	503 / 758 (5)	Pos assoc
Genes showing significant summary ORs in previous meta-analyses, but not in our meta-analyses
ACE/rs4646994	Fang (2015)	770 / 4878 (4)	245 / 1455 (3)	Pos assoc
MCP1/rs1024611	Fang (2015)	470 / 562 (4)	567 / 562 (4)	Pos assoc
Genes failed to show significant summary Ors in both the previous meta-analyses and in our meta-analyses
CD14/rs2569190	Yuan 2015	1328 / 1195 (6)	1211 / 932 (5)	No assoc
IL-10/rs1800896	Yin (2013)	1738 / 1691 (8)	339 / 243 (2)	No assoc
TLR4/rs4986790	Zhou (2014)	994 / 794 (4)	1255 / 998 (6)	No assoc
TNFA/ rs1800629	Yin (2012)	1335 / 1076 (6)	1006 / 782 (6)	No assoc
MAF=minor allele frequency

## Sheet: Table 3
Table 3A Significant associations for variants that were identified for meta-analysis with credibility factors in AP and RAP
				Effect size			Heterogeneity		Credibility
Gene / variant	Group	No.	N	OR [95% CI]	P value	Model	I^2 [95% CI]	P val	BFDP	Venice	Overall
ADH2/rs1229984	AP vs controls	321 / 205	2	0,59 [0,37; 0,95]	0.0295024	Additive-Fixed	0 [0;95,75]	0.87911	0.902627	BAA	C
ALDH2/rs671	AP vs controls	350 / 272	3	0,48 [0,36; 0,64]	3.30873e-07	Allelic-Fixed	0 [0;97,89]	0.414929	0.00796324	BAA	B
GSTT-1/null	AP vs controls	575 / 804	4	0,68 [0,51; 0,92]	0.011091	Recessive-Fixed	41,78 [0;97,35]	0.137996	0.809913	ABA	C
IL-10/rs1800871	AP vs controls	1523 / 1575	7	1,15 [1,02; 1,3]	0.0262137	Codominant-Fixed	32,73 [0;87,87]	0.163806	0.869582	ABA	C
IL-10/rs1800872	AP vs controls	830 / 802	4	1,24 [1; 1,54]	0.0468662	Additive-Fixed	0 [0;0]	0.980381	0.902383	AAA	C
IL-18/rs187238	AP vs controls	325 / 418	2	1,37 [1,11; 1,7]	0.00399158	Allelic-Fixed	60,22 [0;99,96]	0.112841	0.625981	BCA	C
IL-18/rs1946518	AP vs controls	325 / 418	2	1,25 [1; 1,57]	0.0490737	Allelic-Fixed	0 [0;98,72]	0.781418	0.905411	BAA	C
IL-1b/rs1143634	AP vs controls	1301 / 1171	6	1,5 [1,14; 1,96]	0.00337924	Additive-Fixed	38,21 [0;91,05]	0.201556	0.614362	ABC	C
IL-1b/rs16944	AP vs controls	857 / 861	4	1,28 [1,06; 1,54]	0.00996683	Additive-Fixed	0 [0;75,7]	0.910412	0.729174	AAA	A
IL-6/rs1800795	AP vs controls	607 / 607	2	1,22 [1; 1,47]	0.0451944	Allelic-Fixed	0 [0;99,2]	0.726328	0.90174	AAA	C
IL-8/rs4073	AP vs controls	1413 / 1643	8	1,32 [1,04; 1,69]	0.0253324	Recessive-Random	64,77 [15,24;95,5]	0.014649	0.861693	ACC	C
LTA (TNFb)/rs1041981	AP vs controls	490 / 516	3	1,27 [1,01; 1,61]	0.0435513	Codominant-Fixed	0 [0;2,46]	0.974495	0.897972	BAC	C
MCP-1/rs1024611	RAP vs controls	302 / 652	2	1,39 [1,03; 1,87]	0.0315838	Allelic-Fixed	53,52 [0;99,9]	0.142431	0.873183	BCA	C
MCP-1/rs1024611	AP vs controls	470 / 562	4	1,63 [1,04; 2,55]	0.0341885	Codominant-Random	70,16 [0;98,58]	0.0401051	0.902406	BCA	C
SPINK1/rs17107315	AP vs controls	1493 / 2595	9	2,87 [1,89; 4,34]	6.29289e-07	Allelic-Fixed	0 [0;79,12]	0.492616	2.32806e-34	AAA	A
TNFa/rs1800629	AP vs controls	1335 / 1076	6	1,82 [1,02; 3,22]	0.0409637	Codominant-Random	92,14 [79,18;98,58]	1.82275e-22	0.919737	ACC	C
CI=confidence interval. OR=odds ratio. AP=acute pancreatitis. BDFP=Bayesian False Discovery Probability. N=number of studies
Table 3B Significant associations for variants that were identified for meta-analysis with credibility factors in subgroups for severity.
				Effect size			Heterogeneity		Credibility
Gene / variant	Group	No.	N	OR [95% CI]	P value	Model	I^2 [95% CI]	P val	BFDP	Venice	Overall
IL-8/rs4073	MAP vs SAP	387 / 200	5	0,66 [0,44; 0,97]	0.0342051	Additive-Fixed	0 [0;96,52]	0.574995	0.894867	BAC	C
GSTP1/rs1695	MAP vs SAP	282 / 125	2	2,87 [1,29; 6,38]	0.010041	Additive-Fixed	0 [0;99,42]	0.681685	0.9148	BAA	C
MCP-1/rs1024611	MAP vs SAP	227 / 69	3	0,34 [0,15; 0,79]	0.0118047	Additive-Fixed	9,62 [0;97,71]	0.331936	0.921122	CAA	C
TNFa/rs1800629	MAP vs SAP	703 / 702	6	0,32 [0,24; 0,44]	7.47883e-13	Additive-Fixed	45,84 [0;95,03]	0.0925887	7.63625e-06	ABC	C

## Sheet: Table S1
Table S1 Characteristics of included studies
Study	Ref.	Study location	Age of patients	Sample size		Gene symbol(s)
Acute pancreatitis				patients	controls
Anilir (2017)	[1]	Turkey	not stated	176	100	CXCL8
Aoun (2010)	[2]	USA	55.9	116	670	SPINK1
Bagul (2009)	[3]	UK	not stated	55	190	SPINK1
Balog (2005)	[4]	Hungary	54.9	77	71	TNF, HSPA2, CD14
Bao (2015)	[5]	China	64.6% >60y	335	335	IL1B, IL6, CXCL8, IL10
Bhat (2007)	[6]	USA	50	91	268	GSTT1
Bishehsari (2012)	[7]	USA	52.3	211	401	TNF
Bishu (2018)	[8]	USA	52	357	347	CXCL8
Bosques-Padilla (2015)	[9]	Mexico	39.1	191	0	IL1B, TNF
Cai (2015)	[10]	China	54.6% > 60y	240	240	IL10
Cao (2010)	[11]	China	46.1	119	236	CXCL8
Cavestro (2010)	[12]	Italy	65	118	88	CCL2, SPINK1
Chantsev (2014)	[13]	Ukrain	not stated	100	100	CXCL8
Chao (2000)	[14]	Taiwan	44.6	155	105	ADH1B, ADH1C, ALDH2
Chao (2003)	[15]	Taiwan	46.1	166	100	ADH1B
Chao (2005)	[16]	Taiwan	45.9	177	117	CD14
Chen (2008)	[17]	China	51.6	101	120	CCL2, CXCL8
Chen (2009)	[18]	China	45.2	74	78	IL1B, CXCL8
Chi (2015)	[19]	China	not stated	272	272	IL1B, IL6
De-Madaria (2008)	[20]	Spain	63.6	84	0	TNF, LTA, IL1A, IL1B, IL1R1, IL6, IL10
Farkas (2014)	[21]	Hungary	56	177	170	S100A8, S100A9, S100A12
Gao (2007)	[22]	China	47.3626	115	80	TLR4
Guenther (2010)	[23]	Germany	not stated	521	385	TLR4
Gui (2016)	[24]	China	65.86	153	182	IL18
Gulla (2014)	[25]	Lithuania	52	135	108	HMOX1
Hofner (2006)	[26]	Hungary	not stated	92	200	CXCL8, TLR4
Hucl (2007)	[27]	Germany	49	34	588	HFE
Hucl (2009)	[28]	Germany	50	98	1203	ACE
Ivashchuk (2016)	[29]	Ukraine	not stated	101	0	IL4, TNF, PRSS1, CFTR
Jia (2015)	[30]	China	68.2% >60y	255	255	IL10, IL11, IL12B
Jiang (2016)	[31]	China	64.7	182	262	IL10
Jiang (2016)	[32]	China	40.5% > 60y	200	200	IL10
Joergensen (2012)	[33]	Denmark	59.2	75	188	SPINK1
Kasap (2009 39-44)	[34]	Turkey	51	68	157	ACE
Kim (2004)	[35]	Korea	50.4	29	100	ADH1B, ADH1C, ALDH2, CYP2E1
Kostuch (2002)	[36]	Poland	46	41	0	CFTR
Koziel (2017)	[37]	Poland	56	299	417	CTRC
Kume (2005)	[38]	Japan	40.4944	36	165	SPINK1
Kume (2009)	[39]	Japan	44.7	174	378	PRSS2
Kuwata (2001)	[40]	Japan	50.4	15	33	SPINK1
Li (2015)	[41]	China	51.6	176	176	IL1B, CXCL8, IL10
Liu (2014)	[42]	China	52.3	190	201	TNF (TNFα)IP3
Ma (2017)	[43]	China	45.2	94	96	PLA2G7
Makhija (2007)	[44]	UK	57	164	197	MIF
Markova (2006)	[45]	Russia	42	25	25	GSTM1, GSTT1
Martins (2017)	[46]	Portugal	73.7% >60y	133	232	GSTM1, GSTT1, GSTP1, CASP7, CASP8, CASP9, CASP10, LTA, TNFRSF1B, TP53
Masamune (2010)	[47]	Japan	46.6	346	319	CD14
Masamune (2011)	[48]	Japan	48.2	174	542	PRSS1, SPINK1 , PRSS2, PRSS3, CCL2
Matas-Cobos (2015)	[49]	Spain	64.6	269	269	TLR1, TLR2, TLR3, TLR4, TLR5, TLR6, TLR7, TLR9, TLR10
Nijmeijer (2013)	[50]	Dutch/Germany	55.1	622	1150	MYO9B, PARD3, MAGI2
Nijmeijer (2014)	[51]	Dutch	56.7	387	853	NR1H4
O'Reilly (2008)	[52]	UK/Germany	54.5	468	1117	SPINK1
Oruc (2009)	[53]	USA	51.5	79	95	ACE
Ozhan (2010)	[54]	Turkey	52.7	103	92	PTGS2
Ozhan (2010)	[55]	Turkey	52.7	103	92	TNF
Ozhan (2012)	[56]	Turkey	66.7% >60y	93	60	NOS2
Padureanu (2017)	[57]	Romania	not stated	110	232	KDR
Papachristou (2005)	[58]	USA	51.8	179	237	EGF
Papachristou (2010)	[59]	USA	52	77	116	CCL2
Park (2017)	[60]	Korea	66.2	40	22	IL1RN
Pezzilli (2003)	[61]	Italy	57.1	34	0	CFTR
Polonikov (2017)	[62]	Russia	49.3	304	299	PRSS1
Powell (2001)	[63]	UK	53.4	190	102	TNF, LTA, IL1B, IL1R1
Radosavljevic (2015)	[64]	Serbia	59	81	0	PRSS1, SPINK1
Rahman (2004)	[65]	UK	57.5	117	263	CD14
Rahman (2004)	[66]	UK	57.5	320	263	GSTM1, GSTT1, GSTP1, CAT, SOD2
Rai (2014)	[67]	India	37	183	168	SPINK1
Samgina (2014)	[68]	Russia	48.9	190	217	TNF, LTA, IL1B, IL1R1
Samgina (2016)	[69]	Russia	48.9	145	191	LPL
Sargen (2000)	[70]	United Kingdom	58	135	107	TNF, LTA, LTB
Sharma (2009)	[71]	USA	49.4	133	94	ADIPOQ
Skipworth (2015)	[72]	UK, Germany, Dutch	56	544	8487	ACE, SLC3A1, ATR2, CYP2R1, AGT, REN, VDR, GC
Smithies (2000)	[73]	UK	57	116	170	IL1R1, IL1B
Snarska (2017)	[74]	Poland	not stated	186	108	DPP4
Srivastava (2012)	[75]	India	39.5	50	50	HSPA2
Takagi (2009)	[76]	Japan	46.8	202	286	TLR2
Tiszlavicz (2010)	[77]	Hungary	58	124	100	DEFB1, DEFB4A
Tukiainen (2005)	[78]	Finland	49	371	459	SPINK1
Tukiainen (2008)	[79]	Finland	51	397	300	TNF, HSPA1B, CD14
Tukiainen (2009)	[80]	Finland	51	397	310	SERPINE1, FVL
Weis (2012)	[81]	Germany	53	285	289	HMOX1
Weiss (2015)	[82]	Germany	N/A	505	1500	FUT2, CTRB2, ABO
Yang (2001)	[83]	UK	not stated	19	155	CYP2E1
Yang (2016)	[84]	China	56.35	315	376	CXCL8
Ye (2016)	[85]	China	63.52	172	236	IL18
Zhang (2003)	[86]	China	49	208	116	TNF, LTA
Zhang (2005)	[87]	China	not stated	215	116	IL1B, IL10, CD14
Zhang (2008)	[88]	China	56.1	238	121	TLR4, MBL2
Zhang (2016)	[89]	China	not stated	450	150	TLR4, NFKB1
Zhang (2017)	[90]	China	not stated	450	150	TNF, PPARG
Recurrent acute pancreatitis
Aoun (2010)	[2]	USA	44.9	72	670	SPINK1
Avanthi (2015)	[91]	India	18.1	101	156	CLDN2, PRSS1, PRSS2
Bishop (2005)	[92]	USA	not stated	50	16	CFTR
Cavestro (2010)	[12]	Italy	54	64	88	CCL2, SPINK1
Kasap (2009)	[93]	Turkey	not stated	20	157	ACE
LaRusch (2015)	[94]	North American	46.1	448	1017	CTRC
Masamune (2011)	[48]	Japan	40.5	87	542	PRSS1, SPINK1 , PRSS2, PRSS3, CCL2
Muddana (2008)	[95]	North America	46.1	115	305	CASR
Muddana (2010)	[96]	North America	44.6	206	251	PDGFA

## Sheet: Table S2
Table S2 Comprehensive overview of extracted genetic variants associated with (recurrent) acute pancreatitis, categorized by gene function
Gene symbol (alias)	Variant	Study	Ref.	Year	Reported outcome		Risk allele	MAF*	Functional	HWE (p)†	Multipele testing‡
					Susceptibility	Severity
Pancreatic proteolysis
Acute pancreatitis
CTRB2	rs889512	Weiss (2015)	[82]	2015	No association	N/A		0.09	Upstream gene variant	0.80534	Bonferroni
CTRC	rs497078	Koziel (2017)	[37]	2017	Positive	Inconclusive	T	0.08	Synonymous variant	0.52	N/A
PRSS1	rs10273639	Polonikov (2017)	[62]	2017	Positive	N/A	C	0.39	Upstream gene variant	0.691357	N/A
PRSS1	rs111033565	Masamune (2011)	[48]	2011	No association	No association		0.01	Missense	§	Bonferroni
PRSS1	rs111033565	Radosavljevic (2014)	[64]	2014	No association	No association		0.00	Missense	§	N/A
PRSS1	rs111033565	Ivashchuk (2016)	[29]	2016	Inconclusive	N/A		0.01	Missense	§	No
PRSS1	rs111033566	Radosavljevic (2014)	[64]	2014	No association	No association		0.48	Missense	§	N/A
PRSS2	rs61734659	Kume (2009)	[39]	2009	No association	No association		Unavailable	Missense	0.0233948	Bonferroni
PRSS2	rs61734659	Masamune (2011)	[48]	2011	No association	No association		Unavailable	Missense	0.00516225	Bonferroni
PRSS3	E32del	Masamune (2011)	[48]	2011	No association	No association		Unavailable	Unknown	0.590517	Bonferroni
SPINK1 (PSTI)	rs515726208	Kuwata (2001)	[40]	2001	No association	N/A		<0.01	Missense	§	N/A
SPINK1 (PSTI)	c.-215G>A	Kume (2005)	[38]	2005	No association	N/A		Unavailable	Unknown	§	No
SPINK1 (PSTI)	c.-215G>T	Kume (2005)	[38]	2005	No association	N/A		Unavailable	Unknown	§	No
SPINK1 (PSTI)	rs104893938	Kume (2005)	[38]	2005	No association	N/A		Unavailable	Start lost	§	No
SPINK1 (PSTI)	rs104893939	Kume (2005)	[38]	2005	No association	N/A		Unavailable	Missense	§	No
SPINK1 (PSTI)	rs111966833	Kume (2005)	[38]	2005	No association	N/A		<0.01	Missense	§	No
SPINK1 (PSTI)	rs111966833	Tukiainen (2005)	[78]	2005	No association	No association		<0.01	Missense	0.88791	N/A
SPINK1 (PSTI)	rs11319	Kume (2005)	[38]	2005	No association	N/A		0.09	3' UTR variant	§	No
SPINK1 (PSTI)	rs113527737	Kume (2005)	[38]	2005	No association	N/A		0.01	3' UTR variant	§	No
SPINK1 (PSTI)	rs141634296	Kume (2005)	[38]	2005	No association	N/A		<0.00	Missense	§	No
SPINK1 (PSTI)	rs148954387	Kume (2005)	[38]	2005	No association	N/A		<0.01	Splice donor variant	§	No
SPINK1 (PSTI)	rs148954387	Masamune (2011)	[48]	2011	No association	No association		<0.01	Splice donor variant	§	Bonferroni
SPINK1 (PSTI)	rs17107315	Kuwata (2001)	[40]	2001	No association	N/A		0.01	Missense	§	N/A
SPINK1 (PSTI)	rs17107315	Kume (2005)	[38]	2005	No association	N/A		0.01	Missense	0.968856	No
SPINK1 (PSTI)	rs17107315	Tukiainen (2005)	[78]	2005	No association	No association		0.01	Missense	0.77659	N/A
SPINK1 (PSTI)	rs17107315	O'Reilly (2008)	[52]	2008	Positive	No association	S	0.01	Missense		N/A
SPINK1 (PSTI)	rs17107315	Bagul (2009)	[3]	2009	Positive	N/A	S	0.01	Missense	0.824988	N/A
SPINK1 (PSTI)	rs17107315	Aoun (2010)	[2]	2010	No association	N/A		0.01	Missense	0.709673	N/A
SPINK1 (PSTI)	rs17107315	Masamune (2011)	[48]	2011	No association	No association		0.01	Missense	0.965675	Bonferroni
SPINK1 (PSTI)	rs17107315	Joergensen (2012)	[33]	2012	No association	No association		0.01	Missense	0.941549	No
SPINK1 (PSTI)	rs17107315	Radosavljevic (2014)	[64]	2014	No association	No association		0.01	Missense	§	N/A
SPINK1 (PSTI)	rs17107315	Rai (2014)	[67]	2014	No association	N/A		0.01	Missense	0.875905	N/A
SPINK1 (PSTI)	rs17107318	Kume (2005)	[38]	2005	No association	N/A		<0.01	Intron variant	§	No
SPINK1 (PSTI)	rs190219062	Kume (2005)	[38]	2005	No association	N/A		<0.01	5' UTR variant	§	No
SPINK1 (PSTI)	rs199929811	Kume (2005)	[38]	2005	No association	N/A		<0.01	Intron variant	§	No
SPINK1 (PSTI)	rs34809998	Kume (2005)	[38]	2005	No association	N/A		0.01	Synonymous	§	No
SPINK1 (PSTI)	rs35737774	Kume (2005)	[38]	2005	No association	N/A		0.15	Synonymous	§	No
SPINK1 (PSTI)	rs515726206	Kume (2005)	[38]	2005	No association	N/A		Unavailable	Missense	§	No
SPINK1 (PSTI)	rs515726207	Kume (2005)	[38]	2005	No association	N/A		Unavailable	Missense	§	No
SPINK1 (PSTI)	rs515726208	Kume (2005)	[38]	2005	No association	N/A		<0.01	Missense	§	No
SPINK1 (PSTI)	rs553910214	Kume (2005)	[38]	2005	No association	N/A		<0.01	Intergenic variant	§	No
SPINK1 (PSTI)	rs79438751	Kume (2005)	[38]	2005	No association	N/A		0.04	5' UTR variant	§	No
Recurrent acute pancreatitis
CTRC	rs497078	LaRusch (2015)	[95]	2015	No association	N/A		0.08	Synonymous	0.549534	N/A
PRSS1	rs10273639	Avanthi (2015)	[91]	2015	Pos in female	N/A	C	0.39	Intron variant	0.0502428	N/A
PRSS1	rs111033565	Masamune (2011)	[48]	2011	Positive	N/A	H	<0.01	Missense	§	Bonferroni
PRSS2	rs61734659	Masamune (2011)	[48]	2011	No association	N/A		Unavailable	Missense	§	Bonferroni
PRSS3	p.E32del	Masamune (2011)	[48]	2011	Positive	N/A	E32del	Unavailable	Unknown	§	Bonferroni
SPINK1 (PSTI)	rs148954387	Masamune (2011)	[48]	2011	No association	N/A		<0.01	Splice donor variant	§	Bonferroni
SPINK1 (PSTI)	rs17107315	Aoun (2010)	[2]	2010	Positive	N/A	S	0.01	Missense	0.709673	N/A
SPINK1 (PSTI)	rs17107315	Cavestro (2010)	[12]	2010	No association	N/A		0.01	Missense	§	No
SPINK1 (PSTI)	rs17107315	Masamune (2011)	[48]	2011	Positive	N/A	S	0.01	Missense	§	Bonferroni
Innate immunity and complement
Acute pancreatitis
CD14	rs2569190	Rahman (2004)	[65]	2004	No association	No association		0.47	5'UTR variant	0.692832	No
CD14	rs2569190	Balog (2005)	[4]	2005	No association	No association		0.47	5'UTR variant	0.308632	N/A
CD14	rs2569190	Chao (2005)	[16]	2005	No association	N/A		0.47	5'UTR variant	0.0147932	N/A
CD14	rs2569190	Zhang (2005)	[87]	2005	No association	No association		0.47	5'UTR variant	0.00440878	N/A
CD14	rs2569190	Tukiainen (2008)	[79]	2008	No association	No association		0.47	5'UTR variant	0.0951303	N/A
CD14	rs2569190	Masamune (2010)	[47]	2010	No association	No association		0.47	5'UTR variant	0.105846	Bonferroni
CD14	rs5744455	Masamune (2010)	[47]	2010	No association	Positive	C	0.20	Intron variant	0.193088	Bonferroni
DEFB1	rs11362	Tiszlavicz (2010)	[77]	2010	Positive	No association	A	0.40	5'UTR variant	0.936263	No
DEFB1	rs1799946	Tiszlavicz (2010)	[77]	2010	Positive	No association	A	0.45	5'UTR variant	0.240891	No
DEFB1	rs1800972	Tiszlavicz (2010)	[77]	2010	Positive	No association	C	0.14	5'UTR variant	0.309975	No
DEFB4	CNV	Tiszlavicz (2010)	[77]	2010	Positive	No association	A	Unavailable	Unknown	§	No
MBL2	rs11003125	Zhang (2008)	[88]	2008	No association	No association		0.31	Upstream gene variant	0.0767253	N/A
MBL2	rs7096206	Zhang (2008)	[88]	2008	No association	No association		0.20	Upstream gene variant	0.205055	N/A
NOS2 (iNOS)	rs1800482	Ozhan (2012)	[56]	2012	No association	No association		0.02	Intron variant	§	N/A
NOS2 (iNOS)	rs2297518	Ozhan (2012)	[56]	2012	Positive	No association	C	0.17	Missense	0.346654	N/A
NOS2 (iNOS)	rs9282799	Ozhan (2012)	[56]	2012	No association	No association		0.01	Intron variant	§	N/A
TLR1	rs5743611	Matas-Cobos (2015)	[49]	2015	No association	No association		0.02	Missense	0.346213	No
TLR2	microsatelite	Takagi (2009)	[76]	2009	Positive	No association	short	Unavailable	Unknown	§	Bonferroni
TLR2	rs5743704	Matas-Cobos (2015)	[49]	2015	No association	No association		0.01	Missense	0.145019	No
TLR2	rs5743708	Matas-Cobos (2015)	[49]	2015	No association	No association		0.01	Missense	0.877722	No
TLR3	rs3775291	Matas-Cobos (2015)	[49]	2015	No association	Positive	C	0.23	Missense	§	No
TLR3	rs5743305	Matas-Cobos (2015)	[49]	2015	No association	No association		0.32	Upstream gene variant	0.891336	No
TLR4	c.-119C>A	Zhang (2008)	[88]	2008	No association	No association		Unavailable	Unknown	0.779738	N/A
TLR4	c.G11367C	Zhang (2016)	[89]	2016	Positive	Positive	C	Unavailable	UTR 3' variant	0.0595348	N/A
TLR4	rs4986790	Hofner (2006)	[26]	2006	No association	No association		0.06	Missense	0.00772433	N/A
TLR4	rs4986790	Gao (2007)	[22]	2007	No association	N/A	G	0.06	Missense	0.593963	N/A
TLR4	rs4986790	Matas-Cobos (2015)	[49]	2015	No association	No association		0.06	Missense	0.700978	No
TLR4	rs4986790	Guenther (2010)	[23]	2010	No association	No association		0.06	Missense	0.01	N/A
TLR4	rs4986791	Guenther (2010)	[23]	2010	No association	No association		0.04	Missense	0.19	N/A
TLR4	rs4986791	Matas-Cobos (2015)	[49]	2015	No association	No association		0.04	Missense	0.83538	No
TLR4	rs4986791	Hofner (2006)	[26]	2006	No association	No association		0.04	Missense	0.52985	N/A
TLR5	rs5744174	Matas-Cobos (2015)	[49]	2015	No association	No association		0.29	Intron variant	0.878127	No
TLR6	rs5743795	Matas-Cobos (2015)	[49]	2015	No association	Positive	A	0.18	Intron variant	§	No
TLR7	rs2302267	Matas-Cobos (2015)	[49]	2015	No association	No association		0.07	Intron variant	4.27703e-08	No
TLR9	rs352140	Matas-Cobos (2015)	[49]	2015	No association	No association		0.42	Synonymous	0.4683	No
TLR10	rs4129009	Matas-Cobos (2015)	[49]	2015	No association	No association		0.15	Missense	0.714166	No
Cytokines
Acute pancreatitis
CCL2 (MCP1)	rs1024611	Papachristou (2005)	[58]	2005	No association	Positive	G	0.36	Upstream gene variant	0.277752	N/A
CCL2 (MCP1)	rs1024611	Chen (2008)	[17]	2008	No association	No association	G	0.36	Upstream gene variant	0.58	N/A
CCL2 (MCP1)	rs1024611	Cavestro (2010)	[12]	2010	No association	No association		0.36	Upstream gene variant	0.175344	N/A
CCL2 (MCP1)	rs1024611	Masamune (2011)	[48]	2011	No association	No association		0.36	Upstream gene variant	0.979767	Bonferroni
CXCL8 (IL8)	-251 A/T	Yang (2016)	[84]	2016	Positive	N/A		Unavailable	Unknown	0.47	No
CXCL8 (IL8)	rs2227538	Yang (2016)	[84]	2016	No association	N/A		0.07	UTR 5' variant	0.93	No
CXCL8 (IL8)	rs4073	Hofner (2006)	[26]	2006	Positive	Positive	A	0.48	Upstream gene variant	0.124375	N/A
CXCL8 (IL8)	rs4073	Chen (2008)	[17]	2008	No association	No association		0.48	Upstream gene variant	0.131227	N/A
CXCL8 (IL8)	rs4073	Cao (2010)	[11]	2010	Positive	No association	A	0.48	Upstream gene variant	0.0159625	N/A
CXCL8 (IL8)	rs4073	Chantsev (2014)	[13]	2014	No association	N/A		0.48	Upstream gene variant	0.622763	N/A
CXCL8 (IL8)	rs4073	Bao (2015)	[5]	2015	Positive	N/A	A	0.48	Upstream gene variant	0.00221402	N
CXCL8 (IL8)	rs4073	Bosques-Padilla (2015)	[9]	2015	N/A	N/A		0.48	Upstream gene variant	§	N
CXCL8 (IL8)	rs4073	Li (2015)	[41]	2015	Positive	N/A	A	0.48	Upstream gene variant	0.0353075	No
CXCL8 (IL8)	rs4073	Yang (2016)	[84]	2016	No association	N/A		0.48	Upstream gene variant	0.65	No
CXCL8 (IL8)	rs4073	Anilir (2017)	[1]	2017	No association	No association		0.48	Upstream gene variant	0.02	N/A
CXCL8 (IL8)	rs4073	Bishu (2018)	[8]	2018	Negative	No association	A	0.48	Upstream gene variant	0.66	N/A
IL1A	rs1800587	De-Madaria (2008)	[20]	2008	N/A	No association		0.28	Upstream gene variant	§	No
IL1B	rs1143627	Bosques-Padilla (2015)	[9]	2015	N/A	N/A		0.47	5' UTR variant	§	No
IL1B	rs1143634	Smithies (2000)	[73]	2000	No association	No association		0.13	Synonymous	0.126799	N/A
IL1B	rs1143634	Powell (2001)	[63]	2001	No association	No association		0.13	Synonymous	0.546278	No
IL1B	rs1143634	Zhang (2005)	[87]	2005	No association	No association		0.13	Synonymous	0.364981	N/A
IL1B	rs1143634	De-Madaria (2008)	[20]	2008	N/A	No association		0.13	Synonymous	§	No
IL1B	rs1143634	Bao (2015)	[5]	2015	No association	N/A		0.13	Synonymous	0.0712491	N
IL1B	rs1143634	Chi (2015)	[19]	2015	Positive	N/A	T	0.13	Synonymous	0.0932411	No
IL1B	rs1143634	Li (2015)	[41]	2015	No association	N/A		0.13	Synonymous	0.00201025	No
IL1B	rs16944	De-Madaria (2008)	[20]	2008	N/A	No association		0.49	Upstream gene variant	§	No
IL1B	rs16944	Chen (2009)	[18]	2009	No association	Positive	T	0.49	Upstream gene variant	0.779191	N/A
IL1B	rs16944	Bao (2015)	[5]	2015	No association	N/A		0.49	Upstream gene variant	0.0988274	N
IL1B	rs16944	Chi (2015)	[19]	2015	No association	N/A		0.49	Upstream gene variant	0.195226	No
IL1B	rs16944	Li (2015)	[41]	2015	No association	N/A		0.49	Upstream gene variant	0.15195	No
IL1R1 (IL1-RA)	rs4251961	Park (2017)	[60]	2017	Negative	N/A	T	0,24	Intron variant	0.8	No
IL1R1 (IL1-RA)	VNTR	Smithies (2000)	[73]	2000	Positive	Positive	1	Unavailable	Unknown	§	Not specified
IL1R1 (IL1-RA)	VNTR	Powell (2001)	[63]	2001	No association	No association		Unavailable	Unknown	§	No
IL1R1 (IL1-RA)	VNTR	De-Madaria (2008)	[20]	2008	N/A	No association		Unavailable	Unknown	§	No
IL4	rs2243250	Ivashchuk (2016)	[29]	2016	Inconclusive	N/A		0.47	Upstream gene variant	0.259359
IL6	rs1800795	De-Madaria (2008)	[20]	2008	N/A	No association		0.14	Intron variant	§	No
IL6	rs1800795	Bao (2015)	[5]	2015	No association	N/A		0.14	Intron variant	0.550283	N
IL6	rs1800795	Chi (2015)	[19]	2015	No association	N/A		0.14	Intron variant	0.963628	No
IL6	rs1800796	Chen (2009)	[18]	2009	No association	No association		0.31	Non coding transcript exon variant	0.0226573	N/A
IL6	rs1800796	Bao (2015)	[5]	2015	No association	N/A		0.31	Non coding transcript exon variant	0.0278482	N
IL6	rs1800796	Chi (2015)	[19]	2015	No association	N/A		0.31	Non coding transcript exon variant	§	No
IL6	rs1800797	De-Madaria (2008)	[20]	2008	N/A	No association		0.14	Non coding transcript exon variant	§	No
IL10	microsatelite	Sargen (2000)	[70]	2000	No association	No association		Unavailable	Unknown	§	Bonferroni
IL10	rs1800871	Sargen (2000)	[70]	2000	No association	No association		0.43	Upstream gene variant	§	Bonferroni
IL10	rs1800871	Bao (2015)	[5]	2015	No association	N/A		0.43	Upstream gene variant	0.033007	N
IL10	rs1800871	Cai (2015)	[10]	2015	No association	N/A		0.43	Upstream gene variant	0.257073	N/A
IL10	rs1800871	Jia (2015)	[30]	2015	No association	N/A		0.43	Upstream gene variant	0.193154	N/A
IL10	rs1800871	Li (2015)	[41]	2015	No association	N/A		0.43	Upstream gene variant	0.156377	No
IL10	rs1800871	Jiang (2016)	[31]	2016	No association	N/A		0.43	Upstream gene variant	0.0618981	N/A
IL10	rs1800871	Jiang (2016)	[32]	2016	No association	N/A		0.43	Upstream gene variant	0.0968409	N/A
IL10	rs1800872	Sargen (2000)	[70]	2000	No association	No association		0.43	Upstream gene variant	§	Bonferroni
IL10	rs1800872	De-Madaria (2008)	[20]	2008	N/A	No association		0.43	Upstream gene variant	§	No
IL10	rs1800872	Bosques-Padilla (2015)	[9]	2015	No association	N/A		0.43	Upstream gene variant	§	N
IL10	rs1800872	Cai (2015)	[10]	2015	No association	N/A		0.43	Upstream gene variant	0.860359	N/A
IL10	rs1800872	Jia (2015)	[30]	2015	No association	N/A		0.43	Upstream gene variant	0.623495	N/A
IL10	rs1800872	Jiang (2016)	[32]	2016	No association	N/A		0.43	Upstream gene variant	0.97127	N/A
IL10	rs1800896	Sargen (2000)	[70]	2000	No association	No association		0.27	Upstream gene variant	§	Bonferroni
IL10	rs1800896	Zhang (2005)	[87]	2005	No association	No association		0.27	Upstream gene variant	0.040993	N/A
IL10	rs1800896	Bao (2015)	[5]	2015	No association	N/A		0.27	Upstream gene variant	0.00362576	N
IL10	rs1800896	Bosques-Padilla (2015)	[9]	2015	N/A	N/A		0.27	Upstream gene variant	§	N
IL10	rs1800896	Cai (2015)	[10]	2015	Positive	N/A	G	0.27	Upstream gene variant	0.477626	N/A
IL10	rs1800896	Jia (2015)	[30]	2015	Positive	N/A	A	0.27	Upstream gene variant	0.560749	N/A
IL10	rs1800896	Li (2015)	[41]	2015	No association	N/A		0.27	Upstream gene variant	0.118118	No
IL10	rs1800896	Jiang (2016)	[31]	2016	Positive	N/A	C	0.27	Upstream gene variant	0.539383	N/A
IL10	rs1800896	Jiang (2016)	[32]	2016	Positive	N/A	C	0.27	Upstream gene variant	0.145826	N/A
IL18	rs187238	Gui (2016)	[24]	2016	No association	N/A		0.21	Intron variant	0.206989	N/A
IL18	rs187238	Ye (2016)	[85]	2016	Positive	N/A	G	0.21	Intron variant	0.999708	N/A
IL18	rs1946518	Gui (2016)	[24]	2016	No association	N/A		0.41	Intron variant	0.0543423	N/A
IL18	rs1946518	Ye (2016)	[85]	2016	No association	N/A		0.41	Intron variant	0.0508486	N/A
LTA (TNFβ)	microsatelite	Sargen (2000)	[70]	2000	No association	No association		Unavailable	Unknown	§	Bonferroni
LTA (TNFβ)	rs1041981	Martins (2017)	[46]	2017	Negative	Inconclusive		0.39	Missense variant	0.20698	N/A
LTA (TNFβ)	rs1041981	Powell (2001)	[63]	2001	No association	No association		0.39	Missense variant	0.769121	No
LTA (TNFβ)	rs1041981	Zhang (2003)	[86]	2003	No association	No association		0.39	Missense variant	0.011131	N/A
LTA (TNFβ)	rs2229094	Martins (2017)	[46]	2017	Negative	Inconclusive		0.27	Missense variant	0.0859363	N/A
LTA (TNFβ)	rs909253	De-Madaria (2008)	[20]	2008	N/A	No association		0.39	Intron variant	§	No
LTB (TNFC)	microsatelite	Sargen (2000)	[70]	2000	No association	No association		Unavailable	Unknown	§	Bonferroni
MIF	microsatelite	Makhija (2007)	[44]	2007	No association	No association		Unavailable	Unknown	§	N/A
MIF	rs755622	Makhija (2007)	[44]	2007	Positive	No association	C	0.27	5' UTR variant	0.221358	N/A
NFKBIA	rs696	Zhang (2016)	[89]	2016	Positive	Positive	T	0.46	UTR 3' variant	6.19466e-13	N/A
S100A12	rs2916191	Farkas (2014)	[21]	2014	No association	No association		0.10	Downstream gene variant	0.360988	N/A
S100A8	rs3795391	Farkas (2014)	[21]	2014	No association	No association		0.08	Non coding transcript exon variant	0.360988	N/A
S100A9	rs3014866	Farkas (2014)	[21]	2014	No association	No association		0.43	Upstream gene variant	0.0304293	N/A
TNF (TNFα)	microsatelite	Sargen (2000)	[70]	2000	No association	No association		Unavailable	Unknown	§	Bonferroni
TNF (TNFα)	rs1799724	Bishehsari (2012)	[7]	2012	No association	N/A		0,10	Upstream gene variant	§	N
TNF (TNFα)	rs1799964	Bishehsari (2012)	[7]	2012	No association	N/A		0,22	Upstream gene variant	§	N
TNF (TNFα)	rs1800629	Powell (2001)	[63]	2001	No association	No association		0.09	Upstream gene variant	0.682041	No
TNF (TNFα)	rs1800629	Zhang (2003)	[86]	2003	No association	No association		0.09	Upstream gene variant	0.00855991	N/A
TNF (TNFα)	rs1800629	Balog (2005)	[4]	2005	No association	Positive	A	0.09	Upstream gene variant	0.788619	N/A
TNF (TNFα)	rs1800629	De-Madaria (2008)	[20]	2008	N/A	No association		0.09	Upstream gene variant	§	No
TNF (TNFα)	rs1800629	Tukiainen (2008)	[79]	2008	No association	No association		0.09	Upstream gene variant	0.544457	N/A
TNF (TNFα)	rs1800629	Ozhan (2010)	[55]	2010	No association	No association		0.09	Upstream gene variant	0.022545	N/A
TNF (TNFα)	rs1800629	Bishehsari (2012)	[7]	2012	No association	N/A		0.09	Upstream gene variant	§	N
TNF (TNFα)	rs1800629	Samgina (2014)	[68]	2014	No association	No association		0.09	Upstream gene variant	0.863682	N/A
TNF (TNFα)	rs1800629	Bosques-Padilla (2015)	[9]	2015	N/A	N/A		0.09	Upstream gene variant	§	N
TNF (TNFα)	rs1800629	Ivashchuk (2016)	[29]	2016	Inconclusive	N/A		0.10	Upstream gene variant	0.805364	N/A
TNF (TNFα)	rs1800629	Zhang (2017)	[90]	2017	Positive	Positive	A	0.09	Upstream gene variant	8.422e-34	N/A
TNF (TNFα)	rs1800630	Bishehsari (2012)	[7]	2012	No association	N/A		0,15	Upstream gene variant	§	N
TNF (TNFα)	rs361525	De-Madaria (2008)	[20]	2008	N/A	No association		0.06	Upstream gene variant	§	No
TNF (TNFα)	rs361525	Ozhan (2010)	[55]	2010	No association	No association		0.06	Upstream gene variant	0.925445	N/A
TNF (TNFα)	rs361525	Bishehsari (2012)	[7]	2012	No association	N/A		0.06	Upstream gene variant	§	N
TNFAIP3	rs5029924	Liu (2014)	[42]	2014	No association	No association		0.13	Intron variant	0.561433	N/A
TNFAIP3	rs59693083	Liu (2014)	[42]	2014	No association	No association		0.20	Intron variant	0.900646	N/A
TNFRSF1B	rs1061622	Martins (2017)	[46]	2017	Negative	Inconclusive	G	0.19	Missense variant	0.0109593	N/A
Recurrent acute pancreatitis
CCL2 (MCP1)	rs1024611	Cavestro (2010)	[12]	2010	Positive	N/A	G	0.36	Upstream gene variant	0.175344	No
CCL2 (MCP1)	rs1024611	Masamune (2011)	[48]	2011	No association	N/A		0.36	Upstream gene variant	0.979767	Bonferroni
Renine-angiotensin system
Acute pancreatitis
ACE	rs4646994	Hucl (2009)	[28]	2009	No association	N/A		Unavailable	Insertion/deletion	0.20029	N/A
ACE	rs4646994	Kasap (2009)	[34]	2009	Positive	No association		Unavailable	Insertion/deletion	0.06	N/A
ACE	rs4646994	Oruc (2009)	[53]	2009	No association	No association		Unavailable	Insertion/deletion	0.544578	N/A
ACE	rs4646994	Skipworth (2015)	[72]	2015	Positive	N/A		Unavailable	Insertion/deletion	0.06	No
AGT	rs699	Skipworth (2015)	[72]	2015	No association	N/A		0.29	Missense variant	0.12	No
ATR (ATR2)	rs1403543	Skipworth (2015)	[72]	2015	No association	N/A		0.50	Intron variant	0	No
CYP2R1	rs10741657	Skipworth (2015)	[72]	2015	No association	N/A		0.31	Upstream gene variant	0.7	No
GC	rs7041	Skipworth (2015)	[72]	2015	No association	N/A		0.38	Missense variant	0.03	No
REN	rs5707	Skipworth (2015)	[72]	2015	Positive	N/A	G	0.28	Intron variant	0.09	No
SLC3A1 (ATR1)	rs5186	Skipworth (2015)	[72]	2015	No association	N/A		0.12	3' UTR variant	0.93	No
VDR	rs2228570	Skipworth (2015)	[72]	2015	No association	N/A		0.33	Start lost	0.06	No
Recurrent acute pancreatitis
ACE	rs4646994	Kasap (2009)	[94]	2009	No association	N/A		Unavailable	Insertion/deletion	0.0647314	N/A
Ethanol metabolism
Acute pancreatitis
ADH1B (ADH2)	rs1229984	Chao (2000)	[14]	2000	No association	N/A		0.16	Missense	0.716555	PostN/Ahoc multiple comparisons
ADH1B (ADH2)	rs1229984	Chao (2003)	[15]	2003	No association	N/A		0.16	Missense	0.900729	PostN/Ahoc multiple comparisons
ADH1B (ADH2)	rs2066702	Kim (2004)	[35]	2004	No association	N/A		0.05	Missense	§	No
ADH1C (ADH3)	rs1693482	Chao (2000)	[14]	2000	No association	N/A		0.21	Missense	0.494525	PostN/Ahoc multiple comparisons
ADH1C (ADH3)	rs1693482	Kim (2004)	[35]	2004	No association	N/A		0.21	Missense	0.313287	No
ALDH2	rs671	Chao (2000)	[14]	2000	Pos assocation with alcoholic AP	N/A	*1	0.04	missense	0.83762	PostN/Ahoc multiple comparisons
ALDH2	rs671	Chao (2003)	[15]	2003	Pos assocation with alcoholic AP	N/A	*1	0.04	missense	0.512796	PostN/Ahoc multiple comparisons
ALDH2	rs671	Kim (2004)	[35]	2004	No association	N/A		0.04	missense	0.0168644	No
CYP2E1	c.4808G>A	Yang (2001)	[83]	2001	No association	N/A		0.08	Missense	0.87072	No
CYP2E1	rs2031920	Yang (2001)	[83]	2001	No association	N/A		0.07	Non coding transcript exon variant	0.838278	No
CYP2E1	rs2031920	Kim (2004)	[35]	2004	Pos assocation	N/A	*c1	0.07	Non coding transcript exon variant	0.028706	No
CYP2E1	rs2515641	Yang (2001)	[83]	2001	No association	N/A		0.03	Non coding transcript exon variant	0.335354	No
CYP2E1	rs6413432	Yang (2001)	[83]	2001	No association	N/A		0.16	intron variant	0.859037	No
Antioxidant
Acute pancreatitis
ADIPOQ	rs1501299	Sharma (2009)	[71]	2009	No association	No association		0.30	Intron variant	0.980386	N/A
ADIPOQ	rs2241766	Sharma (2009)	[71]	2009	No association	No association		0.15	Synonymous	0.334669	N/A
CAT	rs1001179	Rahman (2004)	[66]	2004	No association	No association		0.13	Upstream gene variant	0.549776	No
GSTM1	rs1065411	Rahman (2004)	[66]	2004	No association	No association		0.46	Missense	§	No
GSTM1	rs1065411	Markova (2006)	[45]	2006	Positive	N/A	0	0.46	Missense	0.896669	N/A
GSTM1	rs1065411	Martins (2017)	[46]	2017	Positive	Inconclusive	0	0.46	Missense	§	No
GSTP1	rs1695	Rahman (2004)	[66]	2004	No association	Positive	*A	0.35	Missense	0.12838	No
GSTP1	rs1695	Martins (2017)	[46]	2017	Negative	Inconclusive	A	0,35	Missense	0.304406	No
GSTT1	func/null	Rahman (2004)	[66]	2004	No association	Positive		Unavailable	Unknown	§	No
GSTT1	func/null	Markova (2006)	[45]	2006	No association	N/A		Unavailable	Unknown	0.896669	N/A
GSTT1	func/null	Bhat (2007)	[6]	2007	No association	No association		Unavailable	Unknown	§	Bonferroni
GSTT1	func/null	Martins (2017)	[46]	2017	Negative	Inconclusive		Unavailable	Unknown	§	No
HMOX1	rs2071746	Weis (2012)	[81]	2012	No association	No association		0.47	Intron variant	0.903701	N/A
HMOX1	Short>long	Gulla (2014)	[25]	2014	No association	No association		Unavailable	Unknown	§	N/A
HMOX1	short-long	Weis (2012)	[81]	2012	No association	No association		Unavailable	Unknown	§	N/A
SOD2 (MnSOD)	rs4880	Rahman (2004)	[66]	2004	No association	No association		0.41	Missense	0.112164	No
Other
Acute pancreatitis
CASP7	rs2227309	Martins (2017)	[46]	2017	No association	Inconclusive		0.25	Missense variant	0.0729876	No
CASP7	rs2227310	Martins (2017)	[46]	2017	No association	Inconclusive		0.25	Missense variant	0.106302	No
CASP8	rs1035142	Martins (2017)	[46]	2017	Positive	Inconclusive	T	0.45	UTR 3' variant	0.325727	No
CASP8	rs1045485	Martins (2017)	[46]	2017	No association	Inconclusive		0.05	Missense variant	0.446695	No
CASP9	rs1052571	Martins (2017)	[46]	2017	No association	Inconclusive		0.42	Missense variant	0.110617	No
CASP9	rs1052576	Martins (2017)	[46]	2017	No association	Inconclusive		0.42	Missense variant	0.103873	No
CASP9	rs1820204	Martins (2017)	[46]	2017	No association	Inconclusive		0.42	Synonymous variant	0.0756224	No
CASP9	rs2308950	Martins (2017)	[46]	2017	No association	Inconclusive		<0.01	Missense variant	0.885829	No
CASP10	rs13006529	Martins (2017)	[46]	2017	Positive	Inconclusive		0.33	Missense variant	0.11	No
CFTR	rs113993959	Kostuch (2002)	[36]	2002	N/A	N/A		<0.01	Stop gained	§	No
CFTR	rs113993960	Kostuch (2002)	[36]	2002	N/A	N/A		<0.01	Inframe deletion	§	No
CFTR	rs113993960	Ivashchuk (2016)	[29]	2016	Inconclusive	N/A		<0.01	Inframe deletion	§	No
CFTR	rs121908745	Kostuch (2002)	[36]	2002	N/A	N/A		<0.01	Inframe deletion	§	No
CFTR	rs727504486	Pezzilli (2003)	[61]	2003	N/A	N/A		Unavailable	Splice region variant	§	N/A
CFTR	rs74597325	Kostuch (2002)	[36]	2002	N/A	N/A		0.01	Stop	§	No
CFTR	rs75527207	Kostuch (2002)	[36]	2002	N/A	N/A		<0.01	Missense	§	No
CFTR	rs76713772	Kostuch (2002)	[36]	2002	N/A	N/A		<0.01	Splice acceptor variant	§	No
CFTR	rs77010898	Kostuch (2002)	[36]	2002	N/A	N/A		0.01	Stop	§	No
CFTR	rs80034486	Kostuch (2002)	[36]	2002	N/A	N/A		<0.01	Missense	§	No
DPP4	rs7608798	Snarska (2017)	[74]	2017	Positive	N/A		0.39	Intron variant	0.1	N/A
EGF	rs4444903	Papachristou (2010)	[59]	2010	No association	No association		0.39	5'UTR variant	0.432111	N/A
F5 (FVL)	rs6025	Tukiainen (2009)	[80]	2009	No association	No association		0.01	Missense	0.705166	N/A
FUT2	rs601338	Weiss (2015)	[82]	2015	No association	N/A		0.32	stop	0.298714	Bonferroni
FUT2	rs632111	Weiss (2015)	[82]	2015	No association	N/A		0.31	3'UTR variant	0.475038	Bonferroni
HSPA1B (HSP 70-2)	rs1061581	Balog (2005)	[4]	2005	No association	Positive	G	0.48	Synonymous	0.63792	N/A
HSPA1B (HSP 70-2)	rs1061581	Tukiainen (2008)	[79]	2008	No association	No association		0.48	Synonymous	0.727138	N/A
HSPA1B (HSP 70-2)	rs1061581	Srivastava (2012)	[75]	2012	Positive	N/A	G	0.48	Synonymous	0.857789	N/A
KDR	rs2071559	Padureanu (2017)	[57]	2017	Positive	N/A		0.5	Upstream gene variant	0.0805466	N/A
LPL	rs320	Samgina (2016)	[69]	2016	No association	N/A		0.26	Intron variant	0.445421	N/A
MAGI2	rs1496770	Nijmeijer (2013)	[50]	2013	No association	No association		0.40	Intron variant	§	Permutation test
MAGI2	rs6962966	Nijmeijer (2013)	[50]	2013	No association	No association		0.47	Intron variant	§	Permutation test
MAGI2	rs9640699	Nijmeijer (2013)	[50]	2013	No association	No association		0.49	Intron variant	§	Permutation test
MYO9B	rs1457092	Nijmeijer (2013)	[50]	2013	No association	No association		0.44	Intron variant	§	Permutation test
MYO9B	rs1545620	Nijmeijer (2013)	[50]	2013	Positive	No association	A	0.36	Missense	§	Permutation test
MYO9B	rs2305764	Nijmeijer (2013)	[50]	2013	No association	No association		0.39	Non coding transcript exon variant	§	Permutation test
MYO9B	rs2305767	Nijmeijer (2013)	[50]	2013	No association	No association		0.24	Intron variant	§	Permutation test
MYO9B	rs7259292	Nijmeijer (2013)	[50]	2013	Positive	No association	C	0.07	Intron variant	§	Permutation test
NR1H4 (FXR)	rs10860603	Nijmeijer (2014)	[51]	2014	No association	No association		0.35	Intron variant	§	Bonferroni
NR1H4 (FXR)	rs11110390	Nijmeijer (2014)	[51]	2014	No association	No association		0,17	Intron variant	§	Bonferroni
NR1H4 (FXR)	rs11110395	Nijmeijer (2014)	[51]	2014	No association	No association		0.02	Intron variant	§	Bonferroni
NR1H4 (FXR)	rs11610264	Nijmeijer (2014)	[51]	2014	No association	No association		0.10	Intron variant	§	Bonferroni
NR1H4 (FXR)	rs11837065	Nijmeijer (2014)	[51]	2014	No association	No association		0.24	Intergenic variant	§	Bonferroni
NR1H4 (FXR)	rs12313471	Nijmeijer (2014)	[51]	2014	No association	No association		0.24	Upstream gene variant	§	Bonferroni
NR1H4 (FXR)	rs17030285	Nijmeijer (2014)	[51]	2014	No association	No association		0.19	Intron variant	§	Bonferroni
NR1H4 (FXR)	rs1799945	Hucl (2007)	[27]	2007	No association	N/A		0.07	Missense	0.177932	Bonferroni
NR1H4 (FXR)	rs1800562	Hucl (2007)	[27]	2007	No association	N/A		0.01	Missense	0.6882	Bonferroni
NR1H4 (FXR)	rs35739	Nijmeijer (2014)	[51]	2014	No association	No association		0.22	Intron variant	§	Bonferroni
NR1H4 (FXR)	rs4764980	Nijmeijer (2014)	[51]	2014	No association	No association		0.31	Intron variant	§	Bonferroni
NR1H4 (FXR)	rs56163822	Nijmeijer (2014)	[51]	2014	No association	No association		0.07	5' UTR variant	§	Bonferroni
NR1H4 (FXR)	rs61755050	Nijmeijer (2014)	[51]	2014	No association	No association		<0.01	Missense	§	Bonferroni
PARD3	rs10763976	Nijmeijer (2013)	[50]	2013	No association	No association		0.39	Intron variant	§	Permutation test
PARD3	rs4379776	Nijmeijer (2013)	[50]	2013	No association	No association		0.44	Intron variant	§	Permutation test
PLA2G7	rs1051931	Ma (2017)	[43]	2017	No association	No association		0.19	Missense	§	N/A
PLA2G7	rs16874954	Ma (2017)	[43]	2017	Positive	Positive	A	0.02	Missense	§	N/A
PLA2G7	rs1805017	Ma (2017)	[43]	2017	Positive	Positive	A	0.32	Missense	§	N/A
PPARG	rs1801282	Zhang (2017)	[90]	2017	Positive	Positive	G	0.07	Missense variant	1.15073e-38	N/A
PTGS2 (COX2)	rs2066826	Ozhan (2010)	[54]	2010	No association	No association		0.19	Intron variant	0.122108	No
PTGS2 (COX2)	rs2206593	Ozhan (2010)	[54]	2010	No association	No association		0.04	3'UTR variant	4.05479e-06	No
PTGS2 (COX2)	rs2745557	Ozhan (2010)	[54]	2010	No association	No association		0.15	Intron variant	0.772439	No
PTGS2 (COX2)	rs4648261	Ozhan (2010)	[54]	2010	No association	No association		0.01	Intron variant	0.488244	No
PTGS2 (COX2)	rs4648262	Ozhan (2010)	[54]	2010	No association	No association		<0.01	Intron variant	0.390201	No
PTGS2 (COX2)	rs5275	Ozhan (2010)	[54]	2010	Positive	No association	C	0.40	3'UTR variant	0.311321	No
PTGS2 (COX2)	rs5277	Ozhan (2010)	[54]	2010	No association	No association		0.08	Synonymous	0.55666	No
SERPINE1 (PAI-1)	rs1799889	Tukiainen (2009)	[80]	2009	No association	Positive	5G	Unavailable	Upstream gene variant	0.343145	N/A
TP53	rs1042522	Martins (2017)	[46]	2017	No association	Inconclusive	C	0.46	Missense variant	0.523888	No
Recurrent acute pancreatitis
CASR	rs1042636	Muddana (2008)	[95]	2008	No association	N/A		0.21	Missense	0.805361	N/A
CFTR	rs113993960	Cavestro (2010)	[12]	2010	Inconclusive	N/A		<0.01	Inframe deletion	§	No
CFTR	rs1800076	Bishop (2005)	[92]	2005	No association	N/A		0.01	Missense	0.885258	No
CFTR	rs34911792	Bishop (2005)	[92]	2005	No association	N/A		<0.01	Missense	0.94306	No
CFTR	rs35516286	Cavestro (2010)	[12]	2010	Inconclusive	N/A		<0.01	Missense	§	No
CFTR	rs371518124	Bishop (2005)	[92]	2005	No association	N/A		<0.01	Missense	§	No
CFTR	rs727504486	Bishop (2005)	[92]	2005	No association	N/A		Unavailable	Splice region variant	0.78939	No
CFTR	rs75541969	Bishop (2005)	[92]	2005	No association	N/A		<0.01	Missense	§	No
CFTR	rs76713772	Bishop (2005)	[92]	2005	No association	N/A		<0.01	Splice acceptor variant	0.885258	No
CFTR	rs77010898	Bishop (2005)	[92]	2005	No association	N/A		0.01	Stop gained	§	No
CFTR	rs77188391	Cavestro (2010)	[12]	2010	Inconclusive	N/A		<0.01	Splice donor variant	§	No
CFTR	rs78655421	Bishop (2005)	[92]	2005	No association	N/A		<0.01	Missense	0.94306	No
CFTR	rs113993960	Bishop (2005)	[92]	2005	No association	N/A		<0.01	Inframe deletion	§	No
CLDN2 (CLAUDIN2)	rs7057398	Avanthi (2015)	[91]	2015	Pos in female	N/A	C	0.48	Intron variant	4.84884e-15	N/A
PDGFA	rs1800817	Muddana (2010)	[96]	2010	No association	N/A		0.25	Intron variant	0.737103	N/A
PDGFA	rs1800818	Muddana (2010)	[96]	2010	No association	N/A		0.36	5' UTR variant	0.220008	N/A
*Minor allele frequency (MAF) as reported by Ensembl database.[97] †P-value of chi-square test for deviation from Hardy-Weinberg equilibrium (HWE). ‡Correction for multiple comparisions when more than 3 variants are studied. § Could not be calculated due to lack of control group, insufficient data reporting or minor allele frequency of 0. N/A, not assessed

## Sheet: Table S3
Table S3 Primary meta-analysis of variants associated with susceptibility for (recurrent) acute pancreatitis
ALLELIC CONTRAST GENETIC MODEL							Heterogeneity			Credibility
Gene / variant	Subgroup	No.	N	OR [95% CI]	P value		I2 (95% CI)	P value		BFDP 0.05	BFDP 0.001	P Egger	Bias	Venice
ACE/rs4646994	AP vs controls	770 / 4878	4	1.11 [0.92; 1.35]	0.270786		45 [0; 98]	0.122453				0.701145
ADH1B (ADH2)/rs1229984	AP vs controls	321 / 205	2	0.79 [0.6; 1.05]	0.101962		0 [0; 99]	0.751048				N/A
ADH1C (ADH3)/rs1693482	AP vs controls	184 / 205	2	1.1 [0.4; 3]	0.857498		66 [0; 100]	0.085514				N/A
ALDH2/rs671	AP vs controls	350 / 272	3	0.48 [0.36; 0.64]	3.3096e-07		0 [0; 98]	0.414929		0.00796324	0.296795	0.252668		BAA
CD14/rs2569190	AP vs controls	1328 / 1195	6	1.04 [0.92; 1.16]	0.550908		0 [0; 78]	0.589767				0.884856
CXCL8 (IL8)/rs4073	AP vs controls	1770 / 1990	9	1.15 [0.98; 1.34]	0.0813408		57 [4; 90]	0.0199634				0.882518
CYP2E1/rs2031920	AP vs controls	48 / 255	2	0.67 [0.35; 1.29]	0.231584		0 [0; 99]	0.395613				N/A
GSTP1/rs1695	AP vs controls	408 / 255	2	1.02 [0.83; 1.26]	0.824567		0 [0; 99]	0.716856				N/A
HSPA2 (HSP70-2)/rs1061581	AP vs controls	512 / 425	3	0.71 [0.37; 1.34]	0.28894		85 [41; 100]	0.00207674				0.000828055
IL10/rs1800871	AP vs controls	1523 / 1575	7	1.09 [0.92; 1.29]	0.337267		62 [7; 92]	0.0166507				0.950933
IL10/rs1800872	AP vs controls	830 / 802	4	1.12 [0.97; 1.29]	0.117199		0 [0; 0]	0.992665				0.952165
IL10/rs1800896	AP vs controls	1738 / 418	8	1.16 [0.95; 1.4]	0.139972		70 [31; 93]	0.00116189				0.521275
IL18/rs187238	AP vs controls	325 / 418	2	1.37 [0.97; 1.93]	0.0697891		60 [0; 100]	0.112841				N/A
IL18/rs1946518	AP vs controls	325 / 418	2	1.25 [1; 1.57]	0.0490737		0 [0; 99]	0.781418		0.905411	0.998017	N/A		BAA
IL1B/rs1143634	AP vs controls	1301 / 1171	6	1.14 [0.96; 1.36]	0.146543		26 [0; 91]	0.201674				0.196519
IL1B/rs16944	AP vs controls	857 / 861	4	1.14 [1; 1.31]	0.051191		0 [0; 0]	0.981464				0.800506
IL6/rs1800795	AP vs controls	607 / 607	2	1.22 [1; 1.47]	0.0451944		0 [0; 99]	0.726328		0.882162	0.997466	N/A		AAA
IL6/rs1800796	AP vs controls	409 / 516	2	1.05 [0.76; 1.46]	0.764142		35 [0; 100]	0.213249				N/A
LTA (LTA (TNFβ))/rs1041981	AP vs controls	490 / 516	3	1.07 [0.88; 1.31]	0.487355		0 [0; 98]	0.363421				0.160204
CCL2 (MCP1)/rs1024611	AP vs controls	470 / 562	4	1.48 [0.95; 2.3]	0.0825137		80 [36; 99]	0.00203398				0.985877
PRSS1/rs111033565	AP vs controls	275 / 582	2	1.11 [0.07; 17.88]	0.939141		0 [0; 96]	0.4675				N/A
PRSS2/rs61734659	AP vs controls	348 / 920	2	0.77 [0.43; 1.36]	0.365908		4 [0; 100]	0.306827				N/A
SPINK1 (PSTI)/rs148954387	AP vs controls	210 / 707	2	7.61 [0.63; 91.31]	0.10929		0 [0; 97]	0.563377				N/A
SPINK1 (PSTI)/rs17107315	AP vs controls	1493 / 2595	9	2.87 [1.89; 4.34]	6.29289e-07		0 [0; 79]	0.492616		0.0553492	0.754945	0.469792		AAA
TLR4/rs4986790	AP vs controls	994 / 794	4	1.49 [0.66; 3.35]	0.334741		84 [47; 99]	0.000358782				0.935982
TLR4/rs4986791	AP vs controls	869 / 706	3	1.02 [0.76; 1.39]	0.880847		0 [0; 98]	0.505019				0.291403
TNF (TNFα)/rs1800629	AP vs controls	1335 / 1076	6	1.52 [0.89; 2.59]	0.121843		90 [74; 98]	1.30992e-18				0.907356
SPINK1 (PSTI)/rs17107315	RAP vs controls	233/1300	3	7.51 [3.20; 17.64]	3.67398e-06		15 [0; 97]	0.389284		0.75	0.99	0.916948		AAA
CCL2 (MCP1)/rs1024611	RAP vs controls	302 / 652	2	1.45 [0.91; 2.29]	0.114387		54 [0; 100]	0.142431				N/A
DOMINANT GENETIC MODEL							Heterogeneity			Credibility
Gene / variant	Subgroup	No.	N	OR [95% CI]	P value		I2 (95% CI)	P value		BFDP 0.05	BFDP 0.001	P Egger	Bias	Venice
ACE/rs4646994	AP vs controls	770 / 4878	4	1.08 [0.72; 1.63]	0.709578		85 [47; 99]	0.00101684				0.996792
ADH1B (ADH2)/rs1229984	AP vs controls	321 / 205	2	0.64 [0.4; 1.01]	0.0568213		0 [0; 99]	0.676118				N/A
ADH1C (ADH3)/rs1693482	AP vs controls	184 / 205	2	1.02 [0.28; 3.72]	0.972616		87 [33; 100]	0.00615974				N/A
ALDH2/rs671	AP vs controls	350 / 272	3	0.45 [0.35; 0.6]	1.81255e-08		21 [0; 99]	0.205309		0.00174064	0.083981	0.0935362		BAA
CD14/rs2569190	AP vs controls	1328 / 1195	6	1.06 [0.91; 1.22]	0.473227		27 [0; 84]	0.298103				0.125938
CXCL8 (IL8)/rs4073	AP vs controls	1770 / 1990	9	1.16 [0.92; 1.46 ]	0.219617		78 [50; 94]	1.51626e-05				0.950203
CYP2E1/rs2031920	AP vs controls	48 / 255	2	0.81 [0.47; 1.42]	0.467486		0 [0; 100]	0.335106				N/A
GSTP1/rs1695	AP vs controls	408 / 255	2	1.14 [0.93; 1.39]	0.201671		0 [0; 100]	0.395786				N/A
HSPA2 (HSP70-2)/rs1061581	AP vs controls	512 / 425	3	0.97 [0.7; 1.32]	0.82586		16 [0; 98]	0.325708				0.134395
IL10/rs1800871	AP vs controls	1523 / 1575	7	1.15 [0.93; 1.42]	0.197362		70 [26; 94]	0.00418965				0.667841
IL10/rs1800872	AP vs controls	830 / 802	4	1.17 [1.01; 1.35]	0.0396022		0 [0; 0]	0.992472		0.879591	0.997403	0.946508		AAA
IL10/rs1800896	AP vs controls	1738 / 418	8	1.16 [0.89; 1.5]	0.27833		84 [61; 96]	1.68781e-05				0.0580275
IL18/rs187238	AP vs controls	325 / 418	2	1.47 [1.18; 1.82]	0.000494839		0 [0; 100]	0.328254		0.234185	0.941447	N/A		BAA
IL18/rs1946518	AP vs controls	325 / 418	2	1.29 [1.04; 1.6]	0.0207178		0 [0; 100]	0.58954		0.832983	0.996201	N/A		BAA
IL1B/rs1143634	AP vs controls	1301 / 1171	6	1.1 [0.91; 1.33]	0.339576		55 [0; 94]	0.0576528				0.177892
IL1B/rs16944	AP vs controls	857 / 861	4	1.23 [1.06; 1.42]	0.00526615		0 [0; 96]	0.518578		0.621673	0.988558	0.183634		AAA
IL6/rs1800795	AP vs controls	607 / 607	2	1.19 [1.01; 1.4]	0.0370996		0 [0; 100]	0.645223		0.884646	0.997526	N/A		AAA
IL6/rs1800796	AP vs controls	409 / 516	2	1.17 [0.94; 1.45]	0.15656		0 [0; 91]	0.917508				N/A
LTA (LTA (TNFβ))/rs1041981	AP vs controls	490 / 516	3	1.21 [0.97; 1.5]	0.0935622		0 [0; 93]	0.63022				0.981832
CCL2 (MCP1)/rs1024611	AP vs controls	470 / 562	4	1.86 [0.92; 3.74]	0.0820212		89 [61; 99]	0.000661555				5.13796e-05
PRSS1/rs111033565	AP vs controls	275 / 582	2	1.11 [0.07; 17.88]	0.939141		0 [0; 96]	0.4675				N/A
PRSS2/rs61734659	AP vs controls	348 / 920	2	0.81 [0.45; 1.47]	0.489355		52 [0; 100]	0.148497				N/A
SPINK1 (PSTI)/rs148954387	AP vs controls	210 / 707	2	10.96 [0.99; 121.58]	0.0511483		0 [0; 97]	0.425538				N/A
SPINK1 (PSTI)/rs17107315	AP vs controls	1493 / 2595	9	2.65 [1.61; 4.36]	0.000136022		52 [0; 90]	0.057103		0.565802	0.985615	0.535264		ACA
TLR4/rs4986790	AP vs controls	994 / 794	4	1.59 [0.7; 3.64]	0.271024		91 [72; 99]	1.23983e-07				0.958499
TLR4/rs4986791	AP vs controls	869 / 706	3	0.95 [0.68; 1.33]	0.784379		46 [0; 99]	0.128425				0.0680811
TNF (TNFα)/rs1800629	AP vs controls	1335 / 1076	6	1.79 [0.98; 3.25]	0.0575497		94 [84; 99]	3.62186e-33				0.910757
SPINK1 (PSTI)/rs17107315	RAP vs controls	233/1300	3	8.13 [2.47; 26.78]	0.000574422		63 [0; 98]	0.0661074		0.92	1	0.83412		ACA
CCL2 (MCP1)/rs1024611	RAP vs controls	302 / 652	2	2.19 [1.23; 3.89]	0.00776859		59 [0; 100]	0.120024		0.876264	0.997322	N/A		BCA
RECESSIVE GENETIC MODEL							Heterogeneity			Credibility
Gene / variant	Subgroup	No.	N	OR [95% CI]	P value		I2 (95% CI)	P value		BFDP 0.05	BFDP 0.001	P Egger	Bias	Venice
ACE/rs4646994	AP vs controls	770 / 4878	4	1.34 [0.93; 1.92]	0.119048		76 [9; 99]	0.0171279				0.0315508
ADH1B (ADH2)/rs1229984	AP vs controls	321 / 205	2	0.79 [0.61; 1.01]	0.0591835		0 [0; 100]	0.404336				N/A
ADH1C (ADH3)/rs1693482	AP vs controls	184 / 205	2	0.93 [0.26; 3.26]	0.907899		0 [0; 99]	0.680547				N/A
ALDH2/rs671	AP vs controls	350 / 272	3	0.28 [0.13; 0.58]	0.000681717		30 [0; 98]	0.229739		0.844303	0.996505	0.988229		BBA
CD14/rs2569190	AP vs controls	1328 / 1195	6	1.07 [0.86; 1.32]	0.568978		44 [0; 92]	0.111557				0.0607497
CXCL8 (IL8)/rs4073	AP vs controls	1770 / 1990	9	1.29 [1.06; 1.57]	0.0104046		58 [14; 95]	0.0145767		0.76	0.99	0.860455	HWE	ACC
CYP2E1/rs2031920	AP vs controls	48 / 255	2	0.8 [0.02; 26.19]	0.89898		66 [0; 98]	0.0852924				N/A
GSTM1/nul	AP vs controls	491 / 563	3	1.16 [0.36; 3.74]	0.803609		94 [76; 100]	6.79844e-05				0.051898
GSTP1/rs1695	AP vs controls	408 / 255	2	0.73 [0.49; 1.07]	0.102444		0 [0; 99]	0.784967				N/A
GSTT1/null	AP vs controls	575 / 804	4	0.66 [0.44; 0.99]	0.04537		42 [0; 97]	0.137996		0.90741	0.998063	0.549558		AAA
HSPA2 (HSP70-2)/rs1061581	AP vs controls	512 / 425	3	0.56 [0.2; 1.59]	0.277389		94 [79; 100]	9.76028e-08				0.00215579
IL10/rs1800871	AP vs controls	1523 / 1575	7	1.07 [0.86; 1.34]	0.538861		69 [22; 93]	0.00431231				0.977491
IL10/rs1800872	AP vs controls	830 / 802	4	1.15 [0.96; 1.38]	0.138972		0 [0; 0]	0.983155				0.686117
IL10/rs1800896	AP vs controls	1738 / 418	8	1.3 [0.98; 1.74]	0.0732627		74 [38; 93]	5.04749e-05				0.942712
IL18/rs187238	AP vs controls	325 / 418	2	1.68 [0.72; 3.91]	0.230492		88 [39; 100]	0.00411741				N/A
IL18/rs1946518	AP vs controls	325 / 418	2	1.35 [1; 1.82]	0.0473777		0 [0; 84]	0.937433		0.901168	0.997919	N/A		BBA
IL1B/rs1143634	AP vs controls	1301 / 1171	6	1.41 [1; 1.99]	0.0479639		27 [0; 89]	0.295153		0.906344	0.998039	0.35553	HWE	ABC
IL1B/rs16944	AP vs controls	857 / 861	4	1.14 [0.97; 1.33]	0.122705		0 [0; 64]	0.922166				0.582057
IL6/rs1800795	AP vs controls	607 / 607	2	1.64 [1.15; 2.32]	0.00581936		0 [0; 99]	0.684929		0.753853	0.993828	N/A		AAA
IL6/rs1800796	AP vs controls	409 / 516	2	0.99 [0.58; 1.71]	0.979547		74 [0; 100]	0.0507134				N/A
LTA (LTA (TNFβ))/rs1041981	AP vs controls	490 / 516	3	0.81 [0.39; 1.7]	0.578575		88 [37; 100]	0.00912001				0.00262382
CCL2 (MCP1)/rs1024611	AP vs controls	470 / 562	4	1.44 [0.67; 3.11]	0.35078		90 [64; 99]	1.06278e-05				0.307259
PRSS1/rs111033565	AP vs controls	275 / 582	2	1.11 [0.07; 17.88]	0.939141		0 [0; 96]	0.4675				N/A
PRSS2/rs61734659	AP vs controls	348 / 920	2	0.29 [0.04; 2.27]	0.237394		0 [0; 97]	0.863868				N/A
SPINK1 (PSTI)/rs148954387	AP vs controls	210 / 707	2	3.77 [0.23; 60.41]	0.349123		0 [0; 95]	0.892764				N/A
SPINK1 (PSTI)/rs17107315	AP vs controls	1493 / 2595	9	3.58 [1.1; 11.69]	0.0347139		0 [0; 0]	0.999885		0.940785	0.998804	0.923098		AAA
TLR4/rs4986790	AP vs controls	994 / 794	4	0.61 [0.26; 1.41]	0.245528		0 [0; 94]	0.555606				0.421044
TLR4/rs4986791	AP vs controls	869 / 706	3	1.5 [0.57; 3.97]	0.41296		0 [0; 95]	0.757151				0.703899
TNF (TNFα)/rs1800629	AP vs controls	1335 / 1076	6	1.2 [0.62; 2.29]	0.591325		84 [52; 97]	1.0201e-08				0.199133
SPINK1 (PSTI)/rs17107315	RAP vs controls	233/1300	3	13.50 [0.83;220.08]	0.0676933		46 [0; 97]	0.158758				0.0651523
CCL2 (MCP1)/rs1024611	RAP vs controls	302 / 652	2	1.1 [0.79; 1.53]	0.560639		0 [0; 99]	0.665274				N/A
No., number of patients/controls; N, number of studies; OR, odds ratio; CI, confidence interval; AP, acute pancreatitis; BDFP, Bayesian False Discovery Probability

## Sheet: Table S4
Table S4 Subgroup meta-analysis of variants associated with susceptibility for (recurrent) acute pancreatitis in patients of Caucasian ethnicity
ALLELIC CONTRAST GENETIC MODEL							Heterogeneity			Credibility
Gene / variant	Subgroup	No.	N	OR [95% CI]	P value		I2 (95% CI)	P value		BFDP 0.05	BFDP 0.001	P Egger	Bias	Venice
ACE/rs4646994	AP vs controls	770 / 4878	4	1.11 [0.92; 1.35]	0.270786		45 [0; 98]	0.122453				0.701145
ADH1B (ADH2)/rs1229984	AP vs controls		0
ADH1C (ADH3)/rs1693482	AP vs controls		0
ALDH2/rs671	AP vs controls		0
CD14/rs2569190	AP vs controls	590 / 643	3	1.11 [0.94; 1.31]	0.205412		0 [0; 97]	0.435072				0.919717
CXCL8 (IL8)/rs4073	AP vs controls	368 / 400	4	1.15 [0.92; 1.44]	0.213668		49 [0; 97]	0.117962				0.657012
CYP2E1/rs2031920	AP vs controls		1
GSTP1/rs1695	AP vs controls	408 / 255	2	1.02 [0.83; 1.26]	0.824567		0 [0; 99]	0.716856				N/A
HSPA2 (HSP70-2)/rs1061581	AP vs controls	924 / 750	2	0.98 [0.68; 1.4]	0.900107		53 [0; 100]	0.142927				N/A
IL10/rs1800871	AP vs controls		1
IL10/rs1800872	AP vs controls		1
IL10/rs1800896	AP vs controls		1
IL18/rs187238	AP vs controls		0
IL18/rs1946518	AP vs controls		0
IL1B/rs1143634	AP vs controls	304 / 272	2	0.96 [0.65; 1.43]	0.853938		43 [0; 100]	0.186442				N/A
IL1B/rs16944	AP vs controls		0
IL6/rs1800795	AP vs controls		0
IL6/rs1800796	AP vs controls		0
LTA (LTA (TNFβ))/rs1041981	AP vs controls	282 / 299	2	0.98 [0.76; 1.27]	0.88698		0 [0; 100]	0.36163				N/A
CCL2 (MCP1)/rs1024611	AP vs controls	390 / 408	2	1.23 [0.86; 1.76]	0.265138		19 [0; 100]	0.267535				N/A
PRSS1/rs111033565	AP vs controls		1
PRSS2/rs61734659	AP vs controls		0
SPINK1 (PSTI)/rs148954387	AP vs controls		0
SPINK1 (PSTI)/rs17107315	AP vs controls	1085 / 1687	5	2.49 [1.55; 3.98]	0.000153403		0 [0; 96]	0.244017		0.528698	0.983328	0.140396		AAA
TLR4/rs4986790	AP vs controls	879 / 714	3	1.2 [0.46; 3.18]	0.708032		86 [44; 100]	0.00129554				0.900931
TLR4/rs4986791	AP vs controls	869 / 706	3	1.02 [0.76; 1.39]	0.880847		0 [0; 98]	0.505019				0.291403
TNF (TNFα)/rs1800629	AP vs controls	677 / 510	4	1.12 [0.84; 1.5]	0.440685		27 [0; 98]	0.232497				0.0733534
SPINK1 (PSTI)/rs17107315	RAP vs controls	136 / 758	2	5.65 [2.69; 11.88]	4.9e-06		0 [0; 97]	0.846659		0.664379	0.990484	N/A		BAA
CCL2 (MCP1)/rs1024611	RAP vs controls		1
DOMINANT GENETIC MODEL							Heterogeneity			Credibility
Gene / variant	Subgroup	No.	N	OR [95% CI]	P value		I2 (95% CI)	P value		BFDP 0.05	BFDP 0.001	P Egger	Bias	Venice
ACE/rs4646994	AP vs controls	770 / 4878	4	1.08 [0.72; 1.63]	0.709578		85 [47; 99]	0.00101684				0.996792
ADH1B (ADH2)/rs1229984	AP vs controls		0
ADH1C (ADH3)/rs1693482	AP vs controls		0
ALDH2/rs671	AP vs controls		0
CD14/rs2569190	AP vs controls	590 / 643	3	1.14 [0.92; 1.41]	0.236218		25 [0; 97]	0.332502				0.255642
CXCL8 (IL8)/rs4073	AP vs controls	368 / 400	4	1.17 0.76; 1.78]	0.475442		77 [26; 98]	0.00403667				0.827182
CYP2E1/rs2031920	AP vs controls		1		0.520216
GSTP1/rs1695	AP vs controls	408 / 255	2	1.14 [0.93; 1.39]	0.201671		0 [0; 100]	0.395786				N/A
HSPA2 (HSP70-2)/rs1061581	AP vs controls	924 / 750	2	1.04 [0.82; 1.31]	0.745952		0 [0; 100]	0.376107				N/A
IL10/rs1800871	AP vs controls		1		0.799235
IL10/rs1800872	AP vs controls		1		0.507253
IL10/rs1800896	AP vs controls		1		0.392566
IL18/rs187238	AP vs controls		0
IL18/rs1946518	AP vs controls		0
IL1B/rs1143634	AP vs controls	304 / 272	2	0.97 [0.62; 1.52]	0.892407		70 [0; 100]	0.0698927				N/A
IL1B/rs16944	AP vs controls		0
IL6/rs1800795	AP vs controls		0
IL6/rs1800796	AP vs controls		0
LTA (LTA (TNFβ))/rs1041981	AP vs controls	282 / 299	2	1.12 [0.84; 1.48]	0.44577		0 [0; 100]	0.630938				N/A
CCL2 (MCP1)/rs1024611	AP vs controls	390 / 408	2	1.33 [1; 1.77]	0.0540972		0 [0; 100]	0.401342				N/A
PRSS1/rs111033565	AP vs controls		1		0.645341
PRSS2/rs61734659	AP vs controls		0
SPINK1 (PSTI)/rs148954387	AP vs controls		0
SPINK1 (PSTI)/rs17107315	AP vs controls	1085 / 1687	5	2.02 [0.99; 4.1]	0.0523383		71 [0; 98]	0.0249088				0.124538
TLR4/rs4986790	AP vs controls	879 / 714	3	1.25 [0.48; 3.28]	0.646469		92 [69; 100]	5.49096e-06				0.832317
TLR4/rs4986791	AP vs controls	869 / 706	3	0.95 [0.68; 1.33]	0.784379		46 [0; 99]	0.128425				0.0680811
TNF (TNFα)/rs1800629	AP vs controls	677 / 510	4	1.38 [0.89; 2.15]	0.154648		70 [8; 98]	0.0147519				0.00155988
SPINK1 (PSTI)/rs17107315	RAP vs controls	136 / 758	2	4.36 [2.4; 7.95]	1.46e-06		0 [0; 99]	0.758164		0.382168	0.97017	N/A		BAA
CCL2 (MCP1)/rs1024611	RAP vs controls		1
RECESSIVE GENETIC MODEL							Heterogeneity			Credibility
Gene / variant	Subgroup	No.	N	OR [95% CI]	P value		I2 (95% CI)	P value		BFDP 0.05	BFDP 0.001	P Egger	Bias	Venice
ACE/rs4646994	AP vs controls	770 / 4878	4	1.34 [0.93; 1.92]	0.119048		76 [9; 99]	0.0171279				0.0315508
ADH1B (ADH2)/rs1229984	AP vs controls		0
ADH1C (ADH3)/rs1693482	AP vs controls		0
ALDH2/rs671	AP vs controls		0
CD14/rs2569190	AP vs controls	590 / 643	3	1.18 [0.81; 1.71]	0.400626		62 [0; 99]	0.089992				0.306311
CXCL8 (IL8)/rs4073	AP vs controls	368 / 400	4	1.19 [1.01; 1.40]	0.0339941		0 [0; 95]	0.29974		0.88	1	0.454793	HWE	BAC
CYP2E1/rs2031920	AP vs controls		1		0.298352
GSTM1/nul	AP vs controls	491 / 563	3	1.16 [0.36; 3.74]	0.803609		94 [76; 100]	6.79844e-05				0.051898
GSTP1/rs1695	AP vs controls	408 / 255	2	0.73 [0.49; 1.07]	0.102444		0 [0; 99]	0.784967				N/A
GSTT1/null	AP vs controls	575 / 804	4	0.66 [0.44; 0.99]	0.04537		42 [0; 97]	0.137996		0.90741	0.998063	0.549558		AAA
HSPA2 (HSP70-2)/rs1061581	AP vs controls	924 / 750	2	0.93 [0.5; 1.73]	0.826986		82 [9; 100]	0.0186373				N/A
IL10/rs1800871	AP vs controls		1		0.780183
IL10/rs1800872	AP vs controls		1		0.463401
IL10/rs1800896	AP vs controls		1		0.462735
IL18/rs187238	AP vs controls		0
IL18/rs1946518	AP vs controls		0
IL1B/rs1143634	AP vs controls	304 / 272	2	0.81 [0.38; 1.75]	0.592256		6 [0; 100]	0.30164				N/A
IL1B/rs16944	AP vs controls		0
IL6/rs1800795	AP vs controls		0
IL6/rs1800796	AP vs controls		0
LTA (LTA (TNFβ))/rs1041981	AP vs controls	282 / 299	2	[0.63; 0.2]	0.428495		87 [34; 100]	0.00581383				N/A
CCL2 (MCP1)/rs1024611	AP vs controls	390 / 408	2	[0.96; 0.27]	0.950564		81 [4; 100]	0.0224922				N/A
PRSS1/rs111033565	AP vs controls		1		0.645341
PRSS2/rs61734659	AP vs controls		0
SPINK1 (PSTI)/rs148954387	AP vs controls		0
SPINK1 (PSTI)/rs17107315	AP vs controls	1085 / 1687	5	3.56 [0.75; 16.93]	0.110369		0 [0; 0]	0.98456				0.970181
TLR4/rs4986790	AP vs controls	879 / 714	3	0.6 [0.25; 1.43]	0.250424		0 [0; 99]	0.354029				0.293098
TLR4/rs4986791	AP vs controls	869 / 706	3	1.5 [0.57; 3.97]	0.41296		0 [0; 95]	0.757151				0.703899
TNF (TNFα)/rs1800629	AP vs controls	677 / 510	4	1.04 [0.74; 1.46]	0.834338		0 [0; 82]	0.771029				0.428515
SPINK1 (PSTI)/rs17107315	RAP vs controls	136 / 758	2	16.14 [0.2; 1325.93]	0.216329		70 [0; 97]	0.06908				N/A
CCL2 (MCP1)/rs1024611	RAP vs controls		1
No., number of patients/controls; N, number of studies; OR, odds ratio; CI, confidence interval; AP, acute pancreatitis; BDFP, Bayesian False Discovery Probability

## Sheet: Tablee S5
Table S5 Subgroup analysis of variants associated with susceptibility for (recurrent) acute pancreatitis in patients of Asian ethnicity
ALLELIC CONTRAST GENETIC MODEL							Heterogeneity			Credibility
Gene / variant	Subgroup	No.	N	OR [95% CI]	P value		I2 (95% CI)	P value		BFDP 0.05	BFDP 0.001	P Egger	Bias	Venice
ACE/rs4646994	AP vs controls		0
ADH1B (ADH2)/rs1229984	AP vs controls	321 / 205	2	0.79 [0.6; 1.05]	0.101962		0 [0; 99]	0.751048				N/A
ADH1C (ADH3)/rs1693482	AP vs controls	184 / 205	2	1.1 [0.4; 3]	0.857498		66 [0; 100]	0.085514				N/A
ALDH2/rs671	AP vs controls	350 / 272	3	0.48 [0.36; 0.64]	3.3096e-07		0 [0; 98]	0.414929		0.00796324	0.296795	0.252668		BAA
CD14/rs2569190	AP vs controls	738 / 552	3	0.97 [0.82; 1.14]	0.674289		0 [0; 94]	0.727855				0.775478
CXCL8 (IL8)/rs4073	AP vs controls	1045 / 1243	5	1.14 [0.9; 1.44]	0.290156		69 [9; 97]	0.0159774				0.482442
CYP2E1/rs2031920	AP vs controls		1
GSTP1/rs1695	AP vs controls		0
HSPA2 (HSP70-2)/rs1061581	AP vs controls		1
IL10/rs1800871	AP vs controls	1388 / 1468	6	1.1 [0.91; 1.33]	0.309694		68 [16; 95]	0.00986482				0.465269
IL10/rs1800872	AP vs controls	695 / 695	3	1.12 [0.96; 1.3]	0.148801		0 [0; 45]	0.954764				0.784108
IL10/rs1800896	AP vs controls	1603 / 1584	7	1.16 [0.93; 1.44]	0.189398		75 [38; 95]	0.000538008				0.523918
IL18/rs187238	AP vs controls	325 / 418	2	1.37 [0.97; 1.93]	0.0697891		60 [0; 100]	0.112841				N/A
IL18/rs1946518	AP vs controls	325 / 418	2	1.25 [1; 1.57]	0.0490737		0 [0; 99]	0.781418		0.905411	0.998017	N/A		BAA
IL1B/rs1143634	AP vs controls	997 / 899	4	1.23 [1.03; 1.45]	0.0184896		0 [0; 97]	0.318085		0.787894	0.994906	0.314609	HWE	AAC
IL1B/rs16944	AP vs controls	857 / 861	4	1.14 [1; 1.31]	0.051191		0 [0; 0]	0.981464				0.800506
IL6/rs1800795	AP vs controls	607 / 607	2	1.22 [1; 1.47]	0.0451944		0 [0; 99]	0.726328		0.882162	0.997466	N/A		AAA
IL6/rs1800796	AP vs controls	409 / 516	2	1.05 [0.76; 1.46]	0.764142		35 [0; 100]	0.213249				N/A
LTA (LTA (TNFβ))/rs1041981	AP vs controls		1
CCL2 (MCP1)/rs1024611	AP vs controls	275 / 358	2	1.77 [0.75; 4.21]	0.193903		92 [59; 100]	0.00047913				N/A
PRSS1/rs111033565	AP vs controls		1
PRSS2/rs61734659	AP vs controls	348 / 920	2	0.77 [0.43; 1.36]	0.365908		4 [0; 100]	0.306827				N/A
SPINK1 (PSTI)/rs148954387	AP vs controls	210 / 707	2	7.61 [0.63; 91.31]	0.10929		0 [0; 97]	0.563377				N/A
SPINK1 (PSTI)/rs17107315	AP vs controls	408 / 908	4	4.66 [1.95; 11.13]	0.000518966		0 [0; 40]	0.938923		0.877913	0.997362	0.609252		BAA
TLR4/rs4986790	AP vs controls		1
TLR4/rs4986791	AP vs controls		0
TNF (TNFα)/rs1800629	AP vs controls	658 / 566	2	2.03 [0.48; 8.52]	0.334795		97 [87; 100]	7.68421e-10				N/A
SPINK1 (PSTI)/rs17107315	RAP vs controls		1
CCL2 (MCP1)/rs1024611	RAP vs controls		1
DOMINANT GENETIC MODEL							Heterogeneity			Credibility
Gene / variant	Subgroup	No.	N	OR [95% CI]	P value		I2 (95% CI)	P value		BFDP 0.05	BFDP 0.001	P Egger	Bias	Venice
ACE/rs4646994	AP vs controls		0
ADH1B (ADH2)/rs1229984	AP vs controls	321 / 205	2	0.64 [0.4; 1.01]	0.0568213		0 [0; 99]	0.676118				N/A
ADH1C (ADH3)/rs1693482	AP vs controls	184 / 205	2	1.02 [0.28; 3.72]	0.972616		87 [33; 100]	0.00615974				N/A
ALDH2/rs671	AP vs controls	350 / 272	3	0.45 [0.35; 0.6]	1.81255e-08		21 [0; 99]	0.205309		0.00174064	0.083981	0.0935362	Egger	BAC
CD14/rs2569190	AP vs controls	738 / 552	3	0.99 [0.83; 1.18]	0.883925		1 [0; 98]	0.338327				0.471421
CXCL8 (IL8)/rs4073	AP vs controls	1045 / 1243	5	1.15 [0.85; 1.56]	0.369839		82 [48; 98]	0.000123707				0.900568
CYP2E1/rs2031920	AP vs controls		1
GSTP1/rs1695	AP vs controls		0
HSPA2 (HSP70-2)/rs1061581	AP vs controls		1
IL10/rs1800871	AP vs controls	1388 / 1468	6	1.18 [0.93; 1.5]	0.17141		74 [31; 96]	0.00322283				0.870948
IL10/rs1800872	AP vs controls	695 / 695	3	1.16 [1; 1.36]	0.0509998		0 [0; 37]	0.960075				0.808555
IL10/rs1800896	AP vs controls	1603 / 1584	7	1.15 [0.85; 1.55]	0.372562		87 [67; 98]	6.60408e-06				0.00535889
IL18/rs187238	AP vs controls	325 / 418	2	1.47 [1.18; 1.82]	0.000494839		0 [0; 100]	0.328254		0.234185	0.941447	N/A		BAA
IL18/rs1946518	AP vs controls	325 / 418	2	1.29 [1.04; 1.6]	0.0207178		0 [0; 100]	0.58954		0.832983	0.996201	N/A		BAA
IL1B/rs1143634	AP vs controls	997 / 899	4	1.17 [0.99; 1.39]	0.0671766		27 [0; 98]	0.13846				0.24608
IL1B/rs16944	AP vs controls	857 / 861	4	1.23 [1.06; 1.42]	0.00526615		0 [0; 96]	0.518578		0.621673	0.988558	0.183634		AAA
IL6/rs1800795	AP vs controls	607 / 607	2	1.19 [1.01; 1.4]	0.0370996		0 [0; 100]	0.645223		0.884646	0.997526	N/A		AAA
IL6/rs1800796	AP vs controls	409 / 516	2	1.17 [0.94; 1.45]	0.15656		0 [0; 91]	0.917508				N/A
LTA (LTA (TNFβ))/rs1041981	AP vs controls		1
CCL2 (MCP1)/rs1024611	AP vs controls	275 / 358	2	2.76 [0.61; 12.46]	0.186575		93 [63; 100]	0.000235269				N/A
PRSS1/rs111033565	AP vs controls		1
PRSS2/rs61734659	AP vs controls	348 / 920	2	0.81 [0.45; 1.47]	0.489355		52 [0; 100]	0.148497				N/A
SPINK1 (PSTI)/rs148954387	AP vs controls	210 / 707	2	10.96 [0.99; 121.58]	0.0511483		0 [0; 97]	0.425538				N/A
SPINK1 (PSTI)/rs17107315	AP vs controls	408 / 908	4	4.77 [2.54; 8.95]	1.11259e-06		0 [0; 62]	0.880908				0.545216
TLR4/rs4986790	AP vs controls		1
TLR4/rs4986791	AP vs controls		0
TNF (TNFα)/rs1800629	AP vs controls	658 / 566	2	2.48 [0.46; 13.29]	0.288249		99 [93; 100]	1.3948e-16				N/A
SPINK1 (PSTI)/rs17107315	RAP vs controls		1
CCL2 (MCP1)/rs1024611	RAP vs controls		1
RECESSIVE GENETIC MODEL							Heterogeneity			Credibility
Gene / variant	Subgroup	No.	N	OR [95% CI]	P value		I2 (95% CI)	P value		BFDP 0.05	BFDP 0.001	P Egger	Bias	Venice
ACE/rs4646994	AP vs controls		0
ADH1B (ADH2)/rs1229984	AP vs controls	321 / 205	2	0.79 [0.61; 1.01]	0.0591835		0 [0; 100]	0.404336				N/A
ADH1C (ADH3)/rs1693482	AP vs controls	184 / 205	2	0.93 [0.26; 3.26]	0.907899		0 [0; 99]	0.680547				N/A
ALDH2/rs671	AP vs controls	350 / 272	3	0.28 [0.13; 0.58]	0.000681717		30 [0; 98]	0.229739		0.948683	0.998972	0.988229		BBA
CD14/rs2569190	AP vs controls	738 / 552	3	0.96 [0.73; 1.27]	0.773202		25 [0; 97]	0.330987				0.155316
CXCL8 (IL8)/rs4073	AP vs controls	1045 / 1243	5	1.33 [0.84; 2.12]	0.224434		83 [38; 99]	0.00672172				0.630174
CYP2E1/rs2031920	AP vs controls		1
GSTM1/nul	AP vs controls		0
GSTP1/rs1695	AP vs controls		0
GSTT1/null	AP vs controls		0
HSPA2 (HSP70-2)/rs1061581	AP vs controls		1
IL10/rs1800871	AP vs controls	1388 / 1468	6	1.09 [0.86; 1.38]	0.499144		74 [33; 96]	0.00214852				0.329437
IL10/rs1800872	AP vs controls	695 / 695	3	1.15 [0.93; 1.42]	0.198722		0 [0; 69]	0.921242				0.685723
IL10/rs1800896	AP vs controls	1603 / 1584	7	1.33 [0.95; 1.87]	0.0945671		78 [42; 95]	2.04501e-05				0.993048
IL18/rs187238	AP vs controls	325 / 418	2	1.68 [0.72; 3.91]	0.230492		88 [39; 100]	0.00411741				N/A
IL18/rs1946518	AP vs controls	325 / 418	2	1.35 [1; 1.82]	0.0473777		0 [0; 84]	0.937433		0.901168	0.997919	N/A		BAA
IL1B/rs1143634	AP vs controls	997 / 899	4	1.6 [1.19; 2.14]	0.00172279		3 [0; 96]	0.557031		0.54267	0.984225	0.628475	HWE	AAC
IL1B/rs16944	AP vs controls	857 / 861	4	1.14 [0.97; 1.33]	0.122705		0 [0; 64]	0.922166				0.582057
IL6/rs1800795	AP vs controls	607 / 607	2	1.64 [1.15; 2.32]	0.00581936		0 [0; 99]	0.684929		0.753853	0.993828	N/A		AAA
IL6/rs1800796	AP vs controls	409 / 516	2	0.99 [0.58; 1.71]	0.979547		74 [0; 100]	0.0507134				N/A
LTA (LTA (TNFβ))/rs1041981	AP vs controls		1
CCL2 (MCP1)/rs1024611	AP vs controls	275 / 358	2	1.99 [0.68; 5.85]	0.210491		95 [74; 100]	1.29127e-05				N/A
PRSS1/rs111033565	AP vs controls		1
PRSS2/rs61734659	AP vs controls	348 / 920	2	0.29 [0.04; 2.27]	0.237394		0 [0; 97]	0.863868				N/A
SPINK1 (PSTI)/rs148954387	AP vs controls	210 / 707	2	3.77 [0.23; 60.41]	0.349123		0 [0; 95]	0.892764				N/A
SPINK1 (PSTI)/rs17107315	AP vs controls	408 / 908	4	3.61 [0.58; 22.22]	0.166923		0 [0; 0]	0.990987				0.840198
TLR4/rs4986790	AP vs controls		1
TLR4/rs4986791	AP vs controls		0
TNF (TNFα)/rs1800629	AP vs controls	658 / 566	2	1.59 [0.32; 7.78]	0.569461		95 [75; 100]	8.86116e-06				N/A
SPINK1 (PSTI)/rs17107315	RAP vs controls		1
CCL2 (MCP1)/rs1024611	RAP vs controls		1
No., number of patients/controls; N, number of studies; OR, odds ratio; CI, confidence interval; AP, acute pancreatitis; BDFP, Bayesian False Discovery Probability

## Sheet: Table S6
Table S6 Sensitivity analysis (excluding studies that deviate from HWE) of variants associated with susceptibility for (recurrent) acute pancreatitis
ALLELIC CONTRAST GENETIC MODEL							Heterogeneity
Gene / variant	Subgroup	No.	N	OR [95% CI]	P value		I2 (95% CI)	P value
ACE/rs4646994	AP vs controls	770 / 4878	4	1.11 [0.92; 1.35]	0.270786		45 [0; 98]	0.122453
ADH1B (ADH2)/rs1229984	AP vs controls	321 / 205	2	0.79 [0.6; 1.05]	0.101962		0 [0; 99]	0.751048
ADH1C (ADH3)/rs1693482	AP vs controls	184 / 205	2	1.1 [0.4; 3]	0.857498		66 [0; 100]	0.085514
ALDH2/rs671	AP vs controls	321 / 205	2	0.45 [0.33; 0.61]	2.65e-07		0 [0; 100]	0.529199
CD14/rs2569190	AP vs controls	936 / 962	4	1.05 [0.91; 1.21]	0.509591		12 [0; 93]	0.390994
CXCL8 (IL8)/rs4073	AP vs controls	965 / 1143	5	1.04 [0.82; 1.32]	0.744673		65 [0; 96]	0.0323504
CYP2E1/rs2031920	AP vs controls		1
GSTP1/rs1695	AP vs controls	408 / 255	2	1.02 [0.83; 1.26]	0.824567		0 [0; 99]	0.716856
HSPA2 (HSP70-2)/rs1061581	AP vs controls	512 / 425	3	0.71 [0.37; 1.34]	0.28894		85 [41; 100]	0.00207674
IL10/rs1800871	AP vs controls	1188 / 1240	6	1.09 [0.89; 1.34]	0.412022		67 [16; 94]	0.0084608
IL10/rs1800872	AP vs controls	830 / 802	4	1.12 [0.97; 1.29]	0.117199		0 [0; 0]	0.992665
IL10/rs1800896	AP vs controls	1227 / 1180	6	1.15 [0.88; 1.5]	0.302801		77 [42; 96]	0.000222254
IL18/rs187238	AP vs controls	325 / 418	2	1.37 [0.97; 1.93]	0.0697891		60 [0; 100]	0.112841
IL18/rs1946518	AP vs controls	325 / 418	2	1.25 [1; 1.57]	0.0490737		0 [0; 99]	0.781418
IL1B/rs1143634	AP vs controls	1125 / 995	5	1.09 [0.89; 1.34]	0.406427		35 [0; 93]	0.189062
IL1B/rs16944	AP vs controls	857 / 861	4	1.14 [1; 1.31]	0.051191		0 [0; 0]	0.981464
IL6/rs1800795	AP vs controls	607 / 607	2	1.22 [1; 1.47]	0.0451944		0 [0; 99]	0.726328
IL6/rs1800796	AP vs controls		0
LTA (LTA (TNFβ))/rs1041981	AP vs controls	490 / 516	3	1.07 [0.88; 1.31]	0.487355		0 [0; 98]	0.363421
CCL2 (MCP1)/rs1024611	AP vs controls	470 / 562	4	1.48 [0.95; 2.3]	0.0825137		80 [36; 99]	0.00203398
PRSS1/rs111033565	AP vs controls	275 / 582	2	1.11 [0.07; 17.88]	0.939141		0 [0; 96]	0.4675
PRSS2/rs61734659	AP vs controls	348 / 920	2	0.77 [0.43; 1.36]	0.365908		4 [0; 100]	0.306827
SPINK1 (PSTI)/rs148954387	AP vs controls	210 / 707	2	7.61 [0.63; 91.31]	0.10929		0 [0; 97]	0.563377
SPINK1 (PSTI)/rs17107315	AP vs controls	1493 / 2595	9	2.87 [1.89; 4.34]	6.29e-07		0 [0; 79]	0.492616
TLR4/rs4986790	AP vs controls	381 / 336	2	3.08 [1.87; 5.07]	1.06e-05		0 [0; 97]	0.851631
TLR4/rs4986791	AP vs controls	869 / 706	3	1.02 [0.76; 1.39]	0.880847		0 [0; 98]	0.505019
TNF (TNFα)/rs1800629	AP vs controls	574 / 418	3	1.08 [0.72; 1.61]	0.702182		30 [0; 99]	0.194092
SPINK1 (PSTI)/rs17107315	RAP vs controls	233/1300	3	7.51 [3.20; 17.64]	3.67398e-06		15 [0; 97]	0.389284
CCL2 (MCP1)/rs1024611	RAP vs controls	302 / 652	2	1.45 [0.91; 2.29]	0.114387		54 [0; 100]	0.142431
DOMINANT GENETIC MODEL							Heterogeneity
Gene / variant	Subgroup	No.	N	OR [95% CI]	P value		I2 (95% CI)	P value
ACE/rs4646994	AP vs controls	770 / 4878	4	1.08 [0.72; 1.63]	0.709578		85 [47; 99]	0.00101684
ADH1B (ADH2)/rs1229984	AP vs controls	321 / 205	2	0.64 [0.4; 1.01]	0.0568213		0 [0; 99]	0.676118
ADH1C (ADH3)/rs1693482	AP vs controls	184 / 205	2	1.02 [0.28; 3.72]	0.972616		87 [33; 100]	0.00615974
ALDH2/rs671	AP vs controls	321 / 205	2	0.41 [0.32; 0.53]	1.77e-11		0 [0; 100]	0.581885
CD14/rs2569190	AP vs controls	936 / 962	4	1.13 [0.97; 1.31]	0.119495		8 [0; 89]	0.479956
CXCL8 (IL8)/rs4073	AP vs controls	965 / 1143	5	1.05 [0.74; 1.50]	0.770846		83 [48; 98]	0.000478395
CYP2E1/rs2031920	AP vs controls		1					1
GSTP1/rs1695	AP vs controls	408 / 255	2	1.14 [0.93; 1.39]	0.201671		0 [0; 100]	0.395786
HSPA2 (HSP70-2)/rs1061581	AP vs controls	512 / 425	3	0.97 [0.7; 1.32]	0.82586		16 [0; 98]	0.325708
IL10/rs1800871	AP vs controls	1188 / 1240	6	1.16 [0.89; 1.49]	0.269076		73 [32; 96]	0.00207758
IL10/rs1800872	AP vs controls	830 / 802	4	1.17 [1.01; 1.35]	0.0396022		0 [0; 0]	0.992472
IL10/rs1800896	AP vs controls	1227 / 1180	6	1.14 [0.79; 1.65]	0.483289		87 [67; 98]	2.97998e-06
IL18/rs187238	AP vs controls	325 / 418	2	1.47 [1.18; 1.82]	0.000494839		0 [0; 100]	0.328254
IL18/rs1946518	AP vs controls	325 / 418	2	1.29 [1.04; 1.6]	0.0207178		0 [0; 100]	0.58954
IL1B/rs1143634	AP vs controls	1125 / 995	5	1.05 [0.85; 1.29]	0.675344		56 [0; 96]	0.0698321
IL1B/rs16944	AP vs controls	857 / 861	4	1.23 [1.06; 1.42]	0.00526615		0 [0; 96]	0.518578
IL6/rs1800795	AP vs controls	607 / 607	2	1.19 [1.01; 1.4]	0.0370996		0 [0; 100]	0.645223
IL6/rs1800796	AP vs controls		0
LTA (LTA (TNFβ))/rs1041981	AP vs controls	490 / 516	3	1.21 [0.97; 1.5]	0.0935622		0 [0; 93]	0.63022
CCL2 (MCP1)/rs1024611	AP vs controls	470 / 562	4	1.86 [0.92; 3.74]	0.0820212		89 [61; 99]	0.000661555
PRSS1/rs111033565	AP vs controls	275 / 582	2	1.11 [0.07; 17.88]	0.939141		0 [0; 96]	0.4675
PRSS2/rs61734659	AP vs controls	348 / 920	2	0.81 [0.45; 1.47]	0.489355		52 [0; 100]	0.148497
SPINK1 (PSTI)/rs148954387	AP vs controls	210 / 707	2	10.96 [0.99; 121.58]	0.0511483		0 [0; 97]	0.425538
SPINK1 (PSTI)/rs17107315	AP vs controls	1493 / 2595	9	2.65 [1.61; 4.36]	0.000136022		52 [0; 90]	0.057103
TLR4/rs4986790	AP vs controls	381 / 336	2	3.3 [2.29; 4.75]	1.53e-10		0 [0; 0]	0.983307
TLR4/rs4986791	AP vs controls	869 / 706	3	0.95 [0.68; 1.33]	0.784379		46 [0; 99]	0.128425
TNF (TNFα)/rs1800629	AP vs controls	574 / 418	3	1.31 [0.73; 2.36]	0.359062		76 [0; 100]	0.0292024
SPINK1 (PSTI)/rs17107315	RAP vs controls	233/1300	3	8.13 [2.47; 26.78]	0.000574422		63 [0; 98]	0.0661074
CCL2 (MCP1)/rs1024611	RAP vs controls	302 / 652	2	2.19 [1.23; 3.89]	0.00776859		59 [0; 100]	0.120024
RECESSIVE GENETIC MODEL							Heterogeneity
Gene / variant	Subgroup	No.	N	OR [95% CI]	P value		I2 (95% CI)	P value
ACE/rs4646994	AP vs controls	770 / 4878	4	1.34 [0.93; 1.92]	0.119048		76 [9; 99]	0.0171279
ADH1B (ADH2)/rs1229984	AP vs controls	321 / 205	2	0.79 [0.61; 1.01]	0.0591835		0 [0; 100]	0.404336
ADH1C (ADH3)/rs1693482	AP vs controls	184 / 205	2	0.93 [0.26; 3.26]	0.907899		0 [0; 99]	0.680547
ALDH2/rs671	AP vs controls	321 / 205	2	0.21 [0.1; 0.43]	2.99e-05		0 [0; 100]	0.336893
CD14/rs2569190	AP vs controls	936 / 962	4	1.05 [0.79; 1.41]	0.735675		65 [0; 99]	0.04305
CXCL8 (IL8)/rs4073	AP vs controls	965 / 1143	5	1.13 [0.85; 1.51]	0.39498		55 [0; 97]	0.0657438
CYP2E1/rs2031920	AP vs controls		1
GSTM1/nul	AP vs controls	491 / 563	3	1.16 [0.36; 3.74]	0.803609		94 [76; 100]	6.79844e-05
GSTP1/rs1695	AP vs controls	408 / 255	2	0.73 [0.49; 1.07]	0.102444		0 [0; 99]	0.784967
GSTT1/null	AP vs controls	575 / 804	4	0.66 [0.44; 0.99]	0.04537		42 [0; 97]	0.137996
HSPA2 (HSP70-2)/rs1061581	AP vs controls	512 / 425	3	0.56 [0.2; 1.59]	0.277389		94 [79; 100]	9.76028e-08
IL10/rs1800871	AP vs controls	1188 / 1240	6	1.08 [0.82; 1.41]	0.594228		73 [29; 95]	0.00199602
IL10/rs1800872	AP vs controls	830 / 802	4	1.15 [0.96; 1.38]	0.138972		0 [0; 0]	0.983155
IL10/rs1800896	AP vs controls	1227 / 1180	6	1.33 [0.88; 2.01]	0.170349		81 [46; 96]	8.91386e-06
IL18/rs187238	AP vs controls	325 / 418	2	1.68 [0.72; 3.91]	0.230492		88 [39; 100]	0.00411741
IL18/rs1946518	AP vs controls	325 / 418	2	1.35 [1; 1.82]	0.0473777		0 [0; 84]	0.937433
IL1B/rs1143634	AP vs controls	1125 / 995	5	1.32 [0.82; 2.13]	0.258007		45 [0; 93]	0.199212
IL1B/rs16944	AP vs controls	857 / 861	4	1.14 [0.97; 1.33]	0.122705		0 [0; 64]	0.922166
IL6/rs1800795	AP vs controls	607 / 607	2	1.64 [1.15; 2.32]	0.00581936		0 [0; 99]	0.684929
IL6/rs1800796	AP vs controls		0
LTA (LTA (TNFβ))/rs1041981	AP vs controls	490 / 516	3	0.81 [0.39; 1.7]	0.578575		88 [37; 100]	0.00912001
CCL2 (MCP1)/rs1024611	AP vs controls	470 / 562	4	1.44 [0.67; 3.11]	0.35078		90 [64; 99]	1.06278e-05
PRSS1/rs111033565	AP vs controls	275 / 582	2	1.11 [0.07; 17.88]	0.939141		0 [0; 96]	0.4675
PRSS2/rs61734659	AP vs controls	348 / 920	2	0.29 [0.04; 2.27]	0.237394		0 [0; 97]	0.863868
SPINK1 (PSTI)/rs148954387	AP vs controls	210 / 707	2	3.77 [0.23; 60.41]	0.349123		0 [0; 95]	0.892764
SPINK1 (PSTI)/rs17107315	AP vs controls	1493 / 2595	9	3.58 [1.1; 11.69]	0.0347139		0 [0; 0]	0.999885
TLR4/rs4986790	AP vs controls	381 / 336	2	2.34 [0.21; 25.84]	0.48858		0 [0; 97]	0.444416
TLR4/rs4986791	AP vs controls	869 / 706	3	1.5 [0.57; 3.97]	0.41296		0 [0; 95]	0.757151
TNF (TNFα)/rs1800629	AP vs controls	574 / 418	3	0.79 [0.41; 1.51]	0.470038		0 [0; 90]	0.920185
SPINK1 (PSTI)/rs17107315	RAP vs controls	233/1300	3	13.50 [0.83;220.08]	0.0676933		46 [0; 97]	0.158758
CCL2 (MCP1)/rs1024611	RAP vs controls	302 / 652	2	1.1 [0.79; 1.53]	0.560639		0 [0; 99]	0.665274
No., number of patients/controls; N, number of studies; OR, odds ratio; CI, confidence interval; AP, acute pancreatitis

[truncated: 9 more sheets: Table S7, Table S8, Table S9, Table S10, Table S11, Table S12, Table S13, Table S14, Table 5 empty]
